# Supplementary material for: Bis(2-amino-4-methyl-6-oxo-3,6-di­hydro­pyrimidin-1-ium) sulfate monohydrate
Source: Acta Crystallogr Sect E Struct Rep Online. 2014 Jun 4;70(Pt 7):o747–8. doi: 10.1107/S1600536814012513 (PMC4120550; doi:10.1107/S1600536814012513)
Supplement: Supplementary file 2 [file e-70-0o747-Isup2.hkl]

#
# h,k,l, Fc-squared, Fo-squared, sigma(Fo-squared) and status flag
#
data_I
_shelx_title ' I in space group P -1'
_shelx_refln_list_code          4
_shelx_F_calc_maximum      214.95
_exptl_crystal_F_000       384.00
_reflns_d_resolution_high  0.6516
 
loop_
 _symmetry_equiv_pos_as_xyz
 'x, y, z'
 '-x, -y, -z'
 
_cell_length_a     6.7970
_cell_length_b    10.3390
_cell_length_c    12.1100
_cell_angle_alpha 113.480
_cell_angle_beta   91.009
_cell_angle_gamma  98.906
 
_shelx_F_squared_multiplier     1.000
 
loop_
 _refln_index_h
 _refln_index_k
 _refln_index_l
 _refln_F_squared_calc
 _refln_F_squared_meas
 _refln_F_squared_sigma
 _refln_observed_status
   1   0   0     2269.63     2269.81     25.66 o
   2   0   0     2611.98     2682.96     29.89 o
   3   0   0      917.74      911.42     10.72 o
   4   0   0      331.17      333.41      4.57 o
   5   0   0      242.53      219.90      4.07 o
   6   0   0      250.81      241.32      5.52 o
   7   0   0       40.36       34.73      3.57 o
   8   0   0       63.62       70.54      4.77 o
   9   0   0      171.89      178.50      8.64 o
  10   0   0        0.95       22.22     10.06 o
 -10   1   0       81.31       90.25      9.51 o
  -9   1   0       95.77      101.65      6.91 o
  -8   1   0        2.53       14.92      5.21 o
  -7   1   0       73.84       75.84      4.14 o
  -6   1   0      258.91      249.23      5.43 o
  -5   1   0       15.53       18.06      1.81 o
  -4   1   0       98.76       94.47      2.07 o
  -3   1   0      109.20      120.06      1.99 o
  -2   1   0      131.44      127.89      2.02 o
  -1   1   0     4191.98     4544.08     48.36 o
   1   1   0     1728.92     1865.16     19.47 o
   2   1   0      166.72      146.70      1.86 o
   3   1   0      183.25      181.29      2.42 o
   4   1   0     2593.54     2913.33     34.06 o
   5   1   0      565.77      608.15      8.69 o
   6   1   0       59.26       64.30      2.79 o
   7   1   0       54.74       47.73      3.39 o
   8   1   0      380.90      372.53      9.43 o
   9   1   0       13.19       26.83      8.23 o
  10   1   0        0.39       32.82     15.37 o
 -10   2   0       51.66       47.30     12.90 o
  -9   2   0       36.40       47.03      6.81 o
  -8   2   0      227.34      219.42      8.66 o
  -7   2   0      204.23      182.12      5.65 o
  -6   2   0       23.04       22.22      2.73 o
  -5   2   0      160.19      152.35      3.42 o
  -4   2   0      228.68      236.61      3.56 o
  -3   2   0       71.00       71.91      1.63 o
  -2   2   0        2.10        3.12      0.61 o
  -1   2   0      130.87      137.97      1.67 o
   0   2   0     1528.16     1644.52     21.32 o
   1   2   0      366.04      315.36      3.83 o
   2   2   0       89.30       96.61      1.50 o
   3   2   0        0.07        4.02      0.75 o
   4   2   0      312.17      314.98      4.16 o
   5   2   0       21.49       17.85      1.45 o
   6   2   0       93.51       94.81      3.03 o
   7   2   0       25.37       30.68      3.49 o
   8   2   0      124.68      111.05      7.41 o
   9   2   0      211.01      192.65     11.42 o
 -10   3   0        0.83       17.70     14.23 o
  -9   3   0      670.24      680.41     20.00 o
  -8   3   0      165.68      157.72      6.48 o
  -7   3   0       76.30       81.72      4.56 o
  -6   3   0     1015.27      976.03     15.41 o
  -5   3   0       40.04       44.46      2.04 o
  -4   3   0      278.58      252.55      3.92 o
  -3   3   0       32.29       51.62      1.32 o
  -2   3   0       92.52      109.05      1.65 o
  -1   3   0     1141.54     1079.36     11.87 o
   0   3   0      557.96      534.53      7.22 o
   1   3   0      264.72      222.53      3.06 o
   2   3   0       15.80       13.18      0.77 o
   3   3   0       91.06       95.53      1.88 o
   4   3   0      298.79      285.93      4.17 o
   5   3   0      237.48      232.31      4.27 o
   6   3   0        0.12        6.63      2.09 o
   7   3   0        5.00       12.33      5.71 o
   8   3   0      269.30      253.32     11.05 o
   9   3   0       81.13       91.77     14.07 o
 -10   4   0      129.33      149.00     11.51 o
  -9   4   0        1.20       19.17      7.86 o
  -8   4   0       15.69       33.76      5.89 o
  -7   4   0      854.21      836.93     15.68 o
  -6   4   0      514.09      483.89      9.16 o
  -5   4   0       35.56       28.17      2.20 o
  -4   4   0        4.80        9.73      1.54 o
  -3   4   0      110.28      115.81      2.09 o
  -2   4   0      571.46      703.16      7.83 o
  -1   4   0     1781.40     1934.40     22.51 o
   0   4   0      228.44      252.67      3.77 o
   1   4   0      310.53      407.51      5.36 o
   2   4   0      308.53      306.20      3.97 o
   3   4   0       19.10       14.33      1.20 o
   4   4   0      209.91      195.08      3.53 o
   5   4   0        2.18       12.77      3.04 o
   6   4   0      138.14      139.15      5.61 o
   7   4   0      251.00      252.13      9.26 o
   8   4   0       47.92       42.77      8.20 o
   9   4   0       61.47       69.62     10.93 o
 -10   5   0        4.78       20.38     10.72 o
  -9   5   0      141.22      132.27      9.48 o
  -8   5   0       42.59       44.18      5.16 o
  -7   5   0      137.82      137.99      5.65 o
  -6   5   0        0.91        7.69      3.45 o
  -5   5   0      296.76      283.69      5.25 o
  -4   5   0       77.87       73.73      2.01 o
  -3   5   0       13.54       27.61      1.11 o
  -2   5   0     2516.78     2934.89     32.70 o
  -1   5   0        2.33        2.98      0.64 o
   0   5   0       25.89       19.00      0.98 o
   1   5   0     1017.74     1103.99     14.76 o
   2   5   0      205.83      221.02      3.35 o
   3   5   0       81.12       78.62      1.99 o
   4   5   0       58.97       52.45      2.14 o
   5   5   0     1190.12     1171.83     17.52 o
   6   5   0        3.84       16.17      5.41 o
   7   5   0        0.90        6.08      6.38 o
   8   5   0      117.15      131.17      9.61 o
 -10   6   0       45.98       59.41     11.76 o
  -9   6   0        0.65       19.72      7.40 o
  -8   6   0       57.03       55.13      5.68 o
  -7   6   0        0.27       12.55      4.34 o
  -6   6   0       17.65       15.27      3.63 o
  -5   6   0      660.08      575.34      8.94 o
  -4   6   0      205.56      212.33      3.43 o
  -3   6   0        0.13        4.42      1.36 o
  -2   6   0     1063.96     1081.43     13.48 o
  -1   6   0      237.04      243.48      3.92 o
   0   6   0      420.89      431.85      6.87 o
   1   6   0      271.31      299.33      4.47 o
   2   6   0       98.53      106.55      1.96 o
   3   6   0      106.01      111.33      2.50 o
   4   6   0      958.20      963.67     13.56 o
   5   6   0      601.76      622.32     10.77 o
   6   6   0       21.34       26.94      5.83 o
   7   6   0       36.05       48.07      7.21 o
   8   6   0       50.29       59.23     10.36 o
  -9   7   0        3.62       15.98      9.27 o
  -8   7   0       53.01       58.76      6.29 o
  -7   7   0        6.87       19.10      5.56 o
  -6   7   0      430.58      395.53      7.84 o
  -5   7   0       78.26       86.42      2.67 o
  -4   7   0      100.15       83.18      2.64 o
  -3   7   0      490.61      517.40      8.09 o
  -2   7   0      713.05      711.48     10.37 o
  -1   7   0      296.35      305.14      5.66 o
   0   7   0     1067.94     1059.57     15.69 o
   1   7   0       88.91       84.01      2.35 o
   2   7   0       51.99       48.54      1.48 o
   3   7   0      173.02      160.48      4.07 o
   4   7   0      554.79      548.86     10.37 o
   5   7   0      413.00      405.70      9.72 o
   6   7   0       21.24       30.19      7.33 o
   7   7   0      107.00      106.58      8.26 o
   8   7   0        7.15       44.83     14.48 o
  -9   8   0        8.08       21.07     10.72 o
  -8   8   0       53.85       53.05      7.02 o
  -7   8   0       32.00       30.68      5.02 o
  -6   8   0       57.43       55.79      4.55 o
  -5   8   0      114.25      116.62      3.88 o
  -4   8   0      191.87      158.93      4.31 o
  -3   8   0      136.71      124.74      3.25 o
  -2   8   0      134.27      136.62      3.45 o
  -1   8   0     1008.36     1020.44     16.20 o
   0   8   0      283.83      274.96      5.05 o
   1   8   0       23.57       23.40      2.13 o
   2   8   0      130.40      117.74      2.70 o
   3   8   0       46.09       45.14      3.13 o
   4   8   0        0.31       16.22      3.79 o
   5   8   0      106.48      111.13      5.71 o
   6   8   0      114.79      102.61      7.73 o
   7   8   0        1.85       33.40     10.94 o
  -9   9   0        4.07       33.61     11.82 o
  -8   9   0       34.58       40.72      8.88 o
  -7   9   0       27.71       37.32      6.00 o
  -6   9   0      176.69      153.38      7.12 o
  -5   9   0      261.51      228.44      7.59 o
  -4   9   0      103.09      101.65      4.16 o
  -3   9   0        8.11       12.60      3.22 o
  -2   9   0      330.86      311.19      6.68 o
  -1   9   0        9.46        9.65      2.86 o
   0   9   0       18.04       18.99      2.98 o
   1   9   0       77.13       67.95      2.77 o
   2   9   0        7.42        9.63      2.13 o
   3   9   0       25.07       32.47      4.71 o
   4   9   0      110.88      117.42      6.36 o
   5   9   0       86.92       87.76      6.93 o
   6   9   0        7.35       22.17      9.51 o
  -8  10   0      121.72      108.19     12.39 o
  -7  10   0        0.87       17.50     10.02 o
  -6  10   0      203.41      218.56     10.10 o
  -5  10   0      100.11       84.53      6.09 o
  -4  10   0        4.59       19.20      5.48 o
  -3  10   0      204.48      195.68      6.23 o
  -2  10   0      227.93      227.42      6.28 o
  -1  10   0        1.25        9.08      3.34 o
   0  10   0      603.25      573.38     11.58 o
   1  10   0       12.57       15.88      4.40 o
   2  10   0      115.56      115.15      4.78 o
   3  10   0      564.54      567.94     13.16 o
   4  10   0        0.46       21.06      9.73 o
   5  10   0       96.03      130.20      9.60 o
   6  10   0      112.99      135.38     13.79 o
  -8  11   0      173.40      191.42     17.99 o
  -7  11   0     1207.38     1264.82     34.13 o
  -6  11   0       41.52       47.60     10.49 o
  -5  11   0       15.98       17.65      6.54 o
  -4  11   0       37.42       42.67      5.99 o
  -3  11   0      276.93      273.36     10.00 o
  -2  11   0       65.65       65.19      5.84 o
  -1  11   0       44.81       49.65      4.37 o
   0  11   0       51.19       52.43      4.87 o
   1  11   0        1.77       13.39      4.67 o
   2  11   0       45.72       47.89      5.55 o
   3  11   0       71.24       64.69      7.89 o
   4  11   0       17.68       35.24     10.18 o
   5  11   0       18.21       23.61     13.54 o
  -7  12   0       27.39       61.04     19.25 o
  -6  12   0      231.39      237.10     21.80 o
  -5  12   0       42.53       44.94     16.80 o
  -4  12   0        9.38       28.89      8.63 o
  -3  12   0      156.59      174.34      9.82 o
  -2  12   0      179.72      193.09      7.32 o
  -1  12   0        0.39       12.72      6.07 o
   0  12   0       25.22       38.65      7.60 o
   1  12   0        8.68       19.57      6.76 o
   2  12   0        3.07       15.30      8.34 o
   3  12   0       19.92       28.85     10.86 o
   4  12   0       88.94       79.01     11.29 o
  -6  13   0       81.64       99.18     22.45 o
  -5  13   0        5.40        9.01     19.91 o
  -4  13   0       44.61       49.81     12.43 o
  -3  13   0       61.52       80.03     10.15 o
  -2  13   0        2.21       23.09      9.43 o
  -1  13   0        5.54       14.17      8.88 o
   0  13   0        0.24       10.87     10.74 o
   1  13   0       14.82       27.06     12.24 o
   2  13   0      133.98      137.93     10.39 o
  -4  14   0       46.75       51.68     20.06 o
  -3  14   0       38.15       59.03     14.99 o
  -2  14   0       44.29       64.70     10.59 o
  -1  14   0        9.05       47.44     11.02 o
   0  14   0       10.20       55.54     13.26 o
   1  14   0       45.73       52.59     14.45 o
  -1 -14   1       51.50       51.78     11.87 o
   0 -14   1       67.07       79.90     10.27 o
   1 -14   1        1.11       35.68     11.38 o
   2 -14   1        1.66       25.59     10.08 o
   3 -14   1       94.03      119.34     13.99 o
   4 -14   1      144.08      150.10     19.82 o
   5 -14   1        2.40       36.36     29.08 o
  -3 -13   1        0.05       23.94     11.98 o
  -2 -13   1       41.07       46.49      8.72 o
  -1 -13   1       94.01      101.69      9.10 o
   0 -13   1       49.24       53.11      8.88 o
   1 -13   1       46.87       45.21      8.29 o
   2 -13   1       19.51       28.13      7.55 o
   3 -13   1      241.30      242.26     11.38 o
   4 -13   1      189.70      210.29     14.00 o
   5 -13   1       13.99       18.01     17.42 o
   6 -13   1      552.40      563.08     24.92 o
  -4 -12   1        1.72       24.64     14.14 o
  -3 -12   1      100.27      110.55      9.04 o
  -2 -12   1       31.19       35.58      6.66 o
  -1 -12   1        7.04       19.70      5.54 o
   0 -12   1        0.71       15.61      6.77 o
   1 -12   1       24.45       29.09      5.36 o
   2 -12   1       73.49       76.19      6.75 o
   3 -12   1      193.32      210.25      9.46 o
   4 -12   1       72.11       85.04      8.19 o
   5 -12   1      146.83      142.04     16.72 o
   6 -12   1      136.84      136.67     17.63 o
   7 -12   1        2.56       23.76     15.85 o
  -5 -11   1       24.40       49.18     13.52 o
  -4 -11   1      147.69      153.01      8.55 o
  -3 -11   1       54.49       66.60      5.91 o
  -2 -11   1      105.88      104.36      5.22 o
  -1 -11   1       12.27       19.22      4.50 o
   0 -11   1       13.89       20.91      4.00 o
   1 -11   1       28.36       26.02      3.79 o
   2 -11   1       44.51       40.96      4.65 o
   3 -11   1      154.74      173.49      8.12 o
   4 -11   1       76.25       72.88      5.80 o
   5 -11   1       42.62       41.12      6.00 o
   6 -11   1       20.94       42.16     10.26 o
   7 -11   1        3.97       20.35     12.73 o
   8 -11   1       80.56       97.87     14.25 o
  -6 -10   1      178.13      174.66     14.26 o
  -5 -10   1       52.25       44.64      8.46 o
  -4 -10   1      231.99      207.53      8.90 o
  -3 -10   1     1114.83     1105.15     20.40 o
  -2 -10   1       89.57       89.33      3.14 o
  -1 -10   1       64.84       62.95      3.23 o
   0 -10   1        0.14        9.94      3.08 o
   1 -10   1        8.81       12.52      3.10 o
   2 -10   1       31.43       31.78      3.50 o
   3 -10   1      183.97      189.72      4.70 o
   4 -10   1       79.39       80.25      5.98 o
   5 -10   1        0.07       11.86      6.65 o
   6 -10   1      155.71      175.04     11.98 o
   7 -10   1      159.26      168.41     11.67 o
   8 -10   1       26.50       29.57     14.82 o
  -7  -9   1      277.85      264.75     13.51 o
  -6  -9   1        5.44       31.15     10.49 o
  -5  -9   1       30.29       40.15      6.57 o
  -4  -9   1      164.89      168.84      6.03 o
  -3  -9   1      469.08      446.35     10.51 o
  -2  -9   1      182.96      171.26      3.75 o
  -1  -9   1      342.90      339.59      5.79 o
   0  -9   1      527.98      532.06      8.58 o
   1  -9   1     1399.91     1432.37     21.69 o
   2  -9   1      693.26      696.60     11.31 o
   3  -9   1      418.60      393.42      7.35 o
   4  -9   1       11.84       16.27      3.16 o
   5  -9   1      532.95      497.59     10.79 o
   6  -9   1       12.66       27.68      5.86 o
   7  -9   1       55.89       50.10      6.11 o
   8  -9   1        5.90       17.56      9.69 o
   9  -9   1        0.30       30.66     11.12 o
  -7  -8   1        0.02       28.46     10.27 o
  -6  -8   1       35.80       42.47      6.45 o
  -5  -8   1      174.97      172.78      6.47 o
  -4  -8   1      364.08      352.37      7.73 o
  -3  -8   1        2.26        6.28      2.54 o
  -2  -8   1      231.76      231.17      3.99 o
  -1  -8   1      326.64      325.88      5.16 o
   0  -8   1       25.06       24.23      1.70 o
   1  -8   1      321.12      313.84      5.48 o
   2  -8   1      716.62      684.83      9.73 o
   3  -8   1       26.60       20.33      1.97 o
   4  -8   1     1381.84     1219.23     17.50 o
   5  -8   1       38.62       51.01      3.14 o
   6  -8   1        2.15        4.82      4.14 o
   7  -8   1       69.75       62.05      5.22 o
   8  -8   1        2.52       19.58      8.15 o
   9  -8   1       17.88       38.92      9.75 o
  -8  -7   1        7.41       35.97     11.64 o
  -7  -7   1       28.93       36.80      8.94 o
  -6  -7   1       60.23       60.40      6.77 o
  -5  -7   1       22.53       27.26      4.53 o
  -4  -7   1        1.61        7.48      2.78 o
  -3  -7   1      322.25      308.52      5.20 o
  -2  -7   1       41.44       47.83      1.48 o
  -1  -7   1        5.66        7.84      1.34 o
   0  -7   1       16.56       12.46      1.18 o
   1  -7   1       30.43       22.52      0.97 o
   2  -7   1      421.25      425.63      5.69 o
   3  -7   1      167.79      170.97      3.29 o
   4  -7   1       63.63       66.05      2.44 o
   5  -7   1        0.50        7.83      2.57 o
   6  -7   1       40.57       37.74      3.13 o
   7  -7   1       20.49       21.51      4.91 o
   8  -7   1       54.24       70.69      6.41 o
   9  -7   1      116.99      109.65      9.45 o
  -8  -6   1       96.94       97.19      9.63 o
  -7  -6   1       15.24       21.60      6.81 o
  -6  -6   1        6.25       14.00      5.88 o
  -5  -6   1      105.96      116.26      4.21 o
  -4  -6   1      592.65      586.47      8.44 o
  -3  -6   1       25.19       28.58      1.80 o
  -2  -6   1       68.34       56.56      1.43 o
  -1  -6   1        9.69        8.68      1.26 o
   0  -6   1      147.18      150.77      2.83 o
   1  -6   1     1210.02     1221.98     13.81 o
   2  -6   1       75.77       68.58      1.59 o
   3  -6   1       88.41      102.40      1.96 o
   4  -6   1      163.55      150.57      2.85 o
   5  -6   1      369.54      352.33      6.56 o
   6  -6   1       34.59       30.14      3.29 o
   7  -6   1       33.88       39.90      4.33 o
   8  -6   1       11.00       27.59      6.19 o
   9  -6   1        4.99       31.60      9.42 o
  10  -6   1       53.98       62.89     13.04 o
  -9  -5   1        5.45       22.51     14.71 o
  -8  -5   1      150.34      143.26      9.68 o
  -7  -5   1        2.53       18.64      6.98 o
  -6  -5   1      153.68      144.22      7.33 o
  -5  -5   1     1180.12     1184.24     17.90 o
  -4  -5   1      258.81      259.58      4.39 o
  -3  -5   1       63.26       63.31      1.76 o
  -2  -5   1       65.70       54.97      1.36 o
  -1  -5   1      144.88      148.70      2.62 o
   0  -5   1       18.00       17.32      0.89 o
   1  -5   1       14.21       11.42      0.64 o
   2  -5   1      192.01      204.35      2.94 o
   3  -5   1       42.81       40.14      1.11 o
   4  -5   1      759.20      790.09      9.77 o
   5  -5   1       58.49       60.30      2.41 o
   6  -5   1      383.68      376.26      7.22 o
   7  -5   1       87.78       83.64      4.81 o
   8  -5   1        1.86       18.30      5.24 o
   9  -5   1      128.11      139.46      8.59 o
  10  -5   1       81.24       69.51     10.54 o
  -9  -4   1       15.66       17.19     14.66 o
  -8  -4   1        0.01       19.78      7.42 o
  -7  -4   1      394.30      379.21     11.28 o
  -6  -4   1       47.53       42.98      4.46 o
  -5  -4   1       10.39       15.79      2.73 o
  -4  -4   1        1.32        5.30      1.81 o
  -3  -4   1       98.59       92.78      1.84 o
  -2  -4   1       45.68       51.27      1.10 o
  -1  -4   1     1650.87     1849.28     23.71 o
   0  -4   1       10.25       15.06      0.75 o
   1  -4   1     2748.64     3038.22     33.19 o
   2  -4   1       34.48       42.22      0.97 o
   3  -4   1       56.24       51.88      1.41 o
   4  -4   1        0.09        3.95      1.44 o
   5  -4   1      304.36      308.70      5.38 o
   6  -4   1       19.90       16.87      3.14 o
   7  -4   1      314.18      304.87      7.96 o
   8  -4   1       26.87       23.68      5.24 o
   9  -4   1        0.86       22.85      8.14 o
  10  -4   1       60.04       74.95     11.40 o
  -9  -3   1       82.40       89.06     11.56 o
  -8  -3   1        5.98       13.46      7.50 o
  -7  -3   1      120.03      115.53      7.20 o
  -6  -3   1       10.20       11.05      3.50 o
  -5  -3   1      118.39      105.62      2.76 o
  -4  -3   1      607.78      620.15      7.66 o
  -3  -3   1      196.51      197.02      2.69 o
  -2  -3   1      151.10      186.02      2.37 o
  -1  -3   1     1336.53     1432.71     17.14 o
   0  -3   1      731.49      750.64     11.34 o
   1  -3   1     7033.88     7369.52     80.03 o
   2  -3   1     1935.02     2231.81     24.58 o
   3  -3   1      162.07      134.78      2.30 o
   4  -3   1       74.53       73.82      1.93 o
   5  -3   1      275.23      265.70      4.64 o
   6  -3   1      916.73      892.52     14.99 o
   7  -3   1      120.50      116.01      5.83 o
   8  -3   1       22.56       30.13      6.26 o
   9  -3   1      238.25      246.75      9.81 o
  10  -3   1       89.76      113.98     12.01 o
  -9  -2   1      111.64      108.07      9.03 o
  -8  -2   1       12.57       21.52      7.33 o
  -7  -2   1      155.32      145.81      5.16 o
  -6  -2   1      253.52      248.67      4.99 o
  -5  -2   1      490.54      469.45      6.93 o
  -4  -2   1      620.74      629.49      7.57 o
  -3  -2   1     1068.48     1113.08     11.54 o
  -2  -2   1        9.17        6.91      0.43 o
  -1  -2   1     7358.45     7580.83     82.75 o
   0  -2   1       92.42       58.59      1.29 o
   1  -2   1     1137.08     1146.47     11.50 o
   2  -2   1     1982.61     2104.13     25.06 o
   3  -2   1      446.15      418.90      5.71 o
   4  -2   1        4.36        3.92      1.28 o
   5  -2   1        2.07        6.08      1.76 o
   6  -2   1      492.32      500.46      8.41 o
   7  -2   1      137.59      117.39      5.81 o
   8  -2   1      348.38      339.64      9.78 o
   9  -2   1       47.31       52.62      7.99 o
  10  -2   1        6.10       44.11     11.82 o
 -10  -1   1       46.44       71.47     19.39 o
  -9  -1   1        0.27        8.08      6.84 o
  -8  -1   1      189.14      190.05      6.22 o
  -7  -1   1       32.50       35.38      3.22 o
  -6  -1   1      103.14       90.39      3.14 o
  -5  -1   1       71.39       66.71      2.09 o
  -4  -1   1     1098.90     1131.04     13.73 o
  -3  -1   1      108.13      127.36      2.05 o
  -2  -1   1     1052.45     1100.31     11.15 o
  -1  -1   1      991.48     1077.59     10.41 o
   1  -1   1      287.01      322.66      3.86 o
   2  -1   1     1555.61     1690.93     18.86 o
   3  -1   1     3758.09     4425.29     59.20 o
   4  -1   1      756.32      846.62     11.08 o
   5  -1   1       32.91       32.47      1.80 o
   6  -1   1       21.99       14.64      2.08 o
   7  -1   1        0.88        6.62      3.88 o
   8  -1   1      121.90      128.95      6.33 o
   9  -1   1       18.37       33.40      6.56 o
  10  -1   1      125.64      129.66     12.31 o
 -10   0   1       53.02       48.93     11.24 o
  -9   0   1      100.43       95.29      7.57 o
  -8   0   1       47.53       49.90      4.58 o
  -7   0   1       43.14       37.24      3.38 o
  -6   0   1       24.96       24.21      2.84 o
  -5   0   1      488.53      462.46      6.67 o
  -4   0   1      148.20      173.66      3.01 o
  -3   0   1      769.57      754.77      9.10 o
  -2   0   1      108.53       81.46      1.35 o
  -1   0   1      426.10      430.63      4.92 o
   1   0   1     1397.58     1560.20     16.83 o
   2   0   1      995.50     1131.44     12.45 o
   3   0   1        4.44        3.69      0.89 o
   4   0   1      645.88      646.22      8.33 o
   5   0   1        3.93        9.10      2.01 o
   6   0   1       37.15       33.71      2.53 o
   7   0   1      125.31      114.17      4.61 o
   8   0   1       27.27       26.13      5.09 o
   9   0   1      109.91      113.29      8.18 o
  10   0   1        7.29       47.34     16.59 o
 -10   1   1      798.02      830.14     24.58 o
  -9   1   1      147.04      136.27      7.06 o
  -8   1   1       60.35       63.87      5.24 o
  -7   1   1      303.85      306.32      7.82 o
  -6   1   1       86.90       79.35      3.14 o
  -5   1   1       12.60       13.93      1.79 o
  -4   1   1      513.59      483.98      7.82 o
  -3   1   1      256.17      283.65      3.67 o
  -2   1   1     1986.98     1998.27     23.59 o
  -1   1   1     2499.23     2654.86     28.81 o
   0   1   1      181.84      179.80      2.32 o
   1   1   1      453.95      421.82      4.38 o
   2   1   1     1043.91     1027.51     11.01 o
   3   1   1     1544.74     1635.14     17.44 o
   4   1   1        5.15        6.53      1.24 o
   5   1   1      253.19      241.71      4.30 o
   6   1   1        3.49        7.39      2.42 o
   7   1   1      205.98      192.62      5.79 o
   8   1   1       73.37       86.29      5.61 o
   9   1   1       25.87       31.64      9.95 o
  10   1   1      122.29      173.25     16.07 o
 -10   2   1      249.39      242.64     13.73 o
  -9   2   1       68.69       67.56      7.12 o
  -8   2   1      215.65      224.96      8.13 o
  -7   2   1      382.25      371.61      9.00 o
  -6   2   1     3588.27     3521.56     53.20 o
  -5   2   1      207.15      198.09      4.02 o
  -4   2   1      499.18      467.04      6.71 o
  -3   2   1      499.36      576.77      7.21 o
  -2   2   1      731.64      683.30      7.95 o
  -1   2   1     1960.06     2115.30     23.24 o
   0   2   1       27.96       23.79      0.50 o
   1   2   1     2459.86     2517.14     26.94 o
   2   2   1     2259.88     2460.01     25.77 o
   3   2   1        0.03        2.43      0.72 o
   4   2   1      955.01      965.55     10.56 o
   5   2   1        0.03        5.54      1.72 o
   6   2   1       66.36       62.88      2.74 o
   7   2   1       67.06       74.43      4.98 o
   8   2   1       45.19       50.85      6.29 o
   9   2   1       63.72       68.27      8.32 o
 -10   3   1       28.65       36.54     12.36 o
  -9   3   1      112.86      119.61      8.15 o
  -8   3   1       45.64       46.31      5.18 o
  -7   3   1       65.47       62.46      3.91 o
  -6   3   1        0.10       12.67      3.18 o
  -5   3   1      435.91      424.04      6.85 o
  -4   3   1      365.59      419.33      5.99 o
  -3   3   1     1631.99     1902.18     22.04 o
  -2   3   1     1233.90     1452.14     17.03 o
  -1   3   1      358.41      376.74      4.26 o
   0   3   1      136.86      110.38      1.69 o
   1   3   1     1532.50     1741.21     21.49 o
   2   3   1      222.30      275.41      3.51 o
   3   3   1       94.08       87.45      1.83 o
   4   3   1      405.44      375.22      5.63 o
   5   3   1       23.85       20.70      2.06 o
   6   3   1        6.08        8.38      4.17 o
   7   3   1       15.33       17.36      5.78 o
   8   3   1      120.42      114.65      7.68 o
   9   3   1       36.00       56.60     11.74 o
 -10   4   1      142.98      128.93     13.38 o
  -9   4   1        2.74       15.63      8.25 o
  -8   4   1       56.53       55.23      4.71 o
  -7   4   1      139.32      133.68      5.49 o
  -6   4   1       91.25       83.54      4.05 o
  -5   4   1      145.97      134.47      3.48 o
  -4   4   1        2.28        6.86      2.10 o
  -3   4   1        4.88        6.86      1.18 o
  -2   4   1      433.71      439.07      5.40 o
  -1   4   1      391.33      378.87      5.05 o
   0   4   1      584.31      633.00      7.98 o
   1   4   1     1354.19     1504.81     18.07 o
   2   4   1     1073.20     1233.98     14.30 o
   3   4   1      107.33      101.18      2.06 o
   4   4   1        1.59        9.01      2.07 o
   5   4   1      224.48      224.62      5.22 o
   6   4   1      382.25      373.16     10.69 o
   7   4   1      178.70      180.08      8.14 o
   8   4   1      114.54      124.80     10.17 o
   9   4   1       36.24       43.19     12.92 o
 -10   5   1        7.02       38.33     12.89 o
  -9   5   1       32.03       42.48      7.06 o
  -8   5   1       40.75       44.48      5.59 o
  -7   5   1      126.61      122.86      5.24 o
  -6   5   1      116.40      115.85      4.79 o
  -5   5   1      184.39      169.65      3.99 o
  -4   5   1       13.70       17.48      1.72 o
  -3   5   1      202.31      189.00      2.75 o
  -2   5   1     1262.37     1310.34     15.57 o
  -1   5   1       11.91       11.47      0.96 o
   0   5   1     1205.25     1332.52     17.08 o
   1   5   1      136.54      167.81      2.52 o
   2   5   1        4.42        7.32      1.70 o
   3   5   1        2.47        8.09      1.81 o
   4   5   1      123.44      115.42      3.30 o
   5   5   1      269.62      271.76      6.40 o
   6   5   1     1175.55     1154.64     25.29 o
   7   5   1      105.59      115.15      7.49 o
   8   5   1      328.91      341.77     13.03 o
 -10   6   1      140.77      152.58     13.23 o
  -9   6   1      112.05      116.65      7.92 o
  -8   6   1       72.27       79.70      5.93 o
  -7   6   1      131.03      126.93      5.66 o
  -6   6   1       82.67       76.00      4.16 o
  -5   6   1      872.50      811.18     12.45 o
  -4   6   1      106.68      112.97      2.63 o
  -3   6   1        7.24        8.32      1.30 o
  -2   6   1      109.59      102.05      2.27 o
  -1   6   1      517.30      514.93      7.17 o
   0   6   1       44.10       43.85      1.52 o
   1   6   1       33.84       30.77      1.34 o
   2   6   1        5.39        5.36      1.24 o
   3   6   1        6.91       11.26      2.42 o
   4   6   1        0.28       12.22      2.88 o
   5   6   1      342.60      331.75      8.44 o
   6   6   1       11.40       17.02      5.15 o
   7   6   1      219.97      212.82      9.11 o
   8   6   1      351.85      353.67     12.88 o
  -9   7   1      194.64      208.84     11.48 o
  -8   7   1       15.99       27.15      6.38 o
  -7   7   1        1.09       14.79      4.12 o
  -6   7   1      402.60      372.51      8.44 o
  -5   7   1       33.01       34.55      2.47 o
  -4   7   1       14.07       11.16      1.96 o
  -3   7   1       37.10       28.17      1.95 o
  -2   7   1      145.12      145.81      3.14 o
  -1   7   1     1516.66     1556.44     21.61 o
   0   7   1      207.68      209.06      4.56 o
   1   7   1      273.27      260.78      4.94 o
   2   7   1      170.29      154.97      3.54 o
   3   7   1       68.01       59.87      2.84 o
   4   7   1      138.86      135.08      4.55 o
   5   7   1        5.48       13.81      4.95 o
   6   7   1       46.86       52.07      5.95 o
   7   7   1      151.42      160.64      9.38 o
  -9   8   1       31.85       41.12      9.79 o
  -8   8   1       86.38       93.44      8.96 o
  -7   8   1       29.45       34.72      5.50 o
  -6   8   1      464.41      407.69      9.22 o
  -5   8   1      280.32      234.42      6.37 o
  -4   8   1       50.45       50.10      3.31 o
  -3   8   1      400.80      384.64      6.83 o
  -2   8   1      974.55      966.65     14.71 o
  -1   8   1     1950.22     2001.50     30.44 o
   0   8   1      644.10      614.29     10.76 o
   1   8   1       15.50       14.68      2.01 o
   2   8   1      581.88      540.36      8.93 o
   3   8   1       16.96       21.39      2.17 o
   4   8   1       16.54       19.16      4.46 o
   5   8   1       41.78       47.06      5.59 o
   6   8   1       72.38       74.08      7.21 o
   7   8   1        0.39       33.81     12.76 o
  -9   9   1       49.68       60.87     13.00 o
  -8   9   1       30.31       35.47     10.62 o
  -7   9   1       19.54       21.32      6.78 o
  -6   9   1       42.81       47.33      5.85 o
  -5   9   1       77.68       75.77      5.14 o
  -4   9   1      175.48      178.46      6.37 o
  -3   9   1        0.56        8.46      3.72 o
  -2   9   1        1.32       10.21      4.26 o
  -1   9   1     1567.43     1567.99     27.89 o
   0   9   1       23.41       24.90      3.53 o
   1   9   1      202.35      192.05      5.36 o
   2   9   1       34.37       40.67      2.80 o
   3   9   1        6.33       11.66      4.13 o
   4   9   1       56.89       64.37      5.65 o
   5   9   1      129.03      134.73      7.95 o
   6   9   1        6.02       40.97      9.68 o
  -8  10   1        8.11       26.17     14.33 o
  -7  10   1       37.14       41.46     11.77 o
  -6  10   1        1.17       15.13      8.86 o
  -5  10   1       80.60       85.27      6.66 o
  -4  10   1       40.04       48.75      5.25 o
  -3  10   1      173.31      174.49      6.22 o
  -2  10   1       38.96       36.91      5.35 o
  -1  10   1       17.78       23.03      4.71 o
   0  10   1       11.49       13.89      4.66 o
   1  10   1      107.82      101.81      5.11 o
   2  10   1      107.89      104.54      4.89 o
   3  10   1       16.38       24.16      5.17 o
   4  10   1        3.91       14.69      8.02 o
   5  10   1       16.61       31.38     10.32 o
  -7  11   1      444.07      426.89     20.06 o
  -6  11   1       19.10       40.29     11.91 o
  -5  11   1       20.12       21.18      9.61 o
  -4  11   1      227.22      235.27      9.32 o
  -3  11   1       40.02       42.88      7.04 o
  -2  11   1      157.86      153.72      7.34 o
  -1  11   1        0.04       16.84      5.00 o
   0  11   1        0.56       22.55      6.08 o
   1  11   1       26.31       30.38      5.95 o
   2  11   1       76.95       77.57      6.94 o
   3  11   1       10.84       32.22      8.66 o
   4  11   1      112.69      115.42     10.32 o
  -6  12   1        0.66        8.95     22.77 o
  -5  12   1       16.87       29.32     11.89 o
  -4  12   1       14.95       41.32      9.75 o
  -3  12   1       92.75       99.51      9.28 o
  -2  12   1       35.74       42.33      7.02 o
  -1  12   1       43.10       43.39      6.95 o
   0  12   1       29.82       39.10      7.16 o
   1  12   1       46.61       41.14      6.99 o
   2  12   1        0.08       16.51      7.01 o
   3  12   1       78.81       73.49      9.68 o
  -5  13   1        5.20        6.80     21.77 o
  -4  13   1        0.28       57.24     16.49 o
  -3  13   1      189.10      213.27     12.42 o
  -2  13   1       13.93       36.81      9.46 o
  -1  13   1       25.28       47.07     10.42 o
   0  13   1        6.32       19.28      9.80 o
   1  13   1        2.30       22.65     11.65 o
   2  13   1       88.22       97.54     12.02 o
  -3  14   1       16.82       47.38     15.98 o
  -2  14   1       37.08       67.71     12.87 o
  -1  14   1        0.08       39.23     13.68 o
   1 -15   2       76.04       89.22     14.02 o
   2 -15   2       50.73       46.22     12.71 o
   3 -15   2       62.81       75.39     16.71 o
  -2 -14   2        5.13       25.74     13.84 o
  -1 -14   2       76.25       60.85     10.71 o
   0 -14   2       90.97       78.75      9.11 o
   1 -14   2        1.47       25.87      8.21 o
   2 -14   2      240.53      224.27     14.17 o
   3 -14   2       15.51       30.57     11.26 o
   4 -14   2       42.14       34.86     15.69 o
   5 -14   2       90.25      104.85     17.15 o
  -3 -13   2        2.92       28.61     12.81 o
  -2 -13   2       43.05       37.59      9.31 o
  -1 -13   2        4.81       22.55      7.19 o
   0 -13   2       19.06       25.40      7.34 o
   1 -13   2       19.48       11.02      8.08 o
   2 -13   2       13.30       23.30      7.83 o
   3 -13   2        0.34       18.17      9.00 o
   4 -13   2       74.67       83.47     13.48 o
   5 -13   2       11.07       28.50     12.75 o
   6 -13   2       47.70       79.29     16.19 o
  -4 -12   2       36.40       57.61     12.08 o
  -3 -12   2       26.52       48.49      7.01 o
  -2 -12   2      139.20      133.38      6.29 o
  -1 -12   2      100.41       98.60      5.37 o
   0 -12   2        8.25       23.85      4.81 o
   1 -12   2        0.35       11.68      4.78 o
   2 -12   2        4.14       15.53      6.09 o
   3 -12   2      353.40      375.80     10.93 o
   4 -12   2        6.18       17.67      8.47 o
   5 -12   2      386.10      400.75     21.83 o
   6 -12   2      268.40      285.47     14.19 o
   7 -12   2        0.33       28.96     14.13 o
  -5 -11   2       20.75       22.33     12.68 o
  -4 -11   2      170.09      159.46      8.28 o
  -3 -11   2       84.71       74.23      6.24 o
  -2 -11   2        0.84       12.34      4.93 o
  -1 -11   2        4.52       11.22      4.63 o
   0 -11   2      955.00      934.77     14.54 o
   1 -11   2      306.68      310.75      7.26 o
   2 -11   2       30.34       33.45      5.39 o
   3 -11   2       10.39       16.66      4.49 o
   4 -11   2       96.13       96.79      5.88 o
   5 -11   2      407.59      415.11     16.57 o
   6 -11   2        1.08       19.36     11.31 o
   7 -11   2       17.58       19.57     11.14 o
   8 -11   2      149.60      153.36     13.96 o
  -6 -10   2       84.66       84.28     10.87 o
  -5 -10   2       56.88       62.85      8.94 o
  -4 -10   2       15.76       23.52      6.53 o
  -3 -10   2        1.56       12.95      6.48 o
  -2 -10   2      284.04      263.34      5.73 o
  -1 -10   2      252.82      254.64      4.39 o
   0 -10   2      131.57      126.34      3.33 o
   1 -10   2      609.98      608.08      9.52 o
   2 -10   2       21.36       23.99      2.89 o
   3 -10   2      231.41      226.42      5.63 o
   4 -10   2       14.33        9.85      3.58 o
   5 -10   2      234.08      207.83      8.44 o
   6 -10   2      115.61      109.44      8.73 o
   7 -10   2      168.51      172.36     10.28 o
   8 -10   2        1.38       18.06     13.04 o
  -7  -9   2       73.32       96.89     11.13 o
  -6  -9   2       30.35       34.42      8.97 o
  -5  -9   2        7.27       12.07      5.85 o
  -4  -9   2       87.91       93.46      4.64 o
  -3  -9   2      607.50      605.46     10.31 o
  -2  -9   2       55.88       57.82      2.22 o
  -1  -9   2       31.18       26.34      2.02 o
   0  -9   2     1109.50     1098.91     15.21 o
   1  -9   2       80.79       84.75      1.84 o
   2  -9   2      231.00      235.26      4.94 o
   3  -9   2       16.34       20.11      2.37 o
   4  -9   2       72.84       91.37      3.39 o
   5  -9   2        9.93       15.44      3.81 o
   6  -9   2       44.08       42.14      5.20 o
   7  -9   2       96.91       96.26      6.86 o
   8  -9   2       70.88       67.92      8.12 o
   9  -9   2       21.66       27.78     10.63 o
  -7  -8   2       69.96       76.97      9.19 o
  -6  -8   2       11.42       28.97      6.92 o
  -5  -8   2      270.34      259.76      7.60 o
  -4  -8   2      190.73      184.88      5.13 o
  -3  -8   2        0.16        8.58      2.67 o
  -2  -8   2      181.66      178.42      3.54 o
  -1  -8   2      208.89      200.48      4.00 o
   0  -8   2        0.60        5.54      1.96 o
   1  -8   2      106.16      111.56      1.96 o
   2  -8   2       21.23       22.36      1.66 o
   3  -8   2        9.70       12.51      2.05 o
   4  -8   2       46.68       38.91      2.59 o
   5  -8   2      366.34      332.08      6.75 o
   6  -8   2       18.78       17.68      3.57 o
   7  -8   2       14.17       23.53      4.77 o
   8  -8   2      124.07      132.59      8.27 o
   9  -8   2        4.77       22.45     10.77 o
  -8  -7   2      119.30      113.77     10.82 o
  -7  -7   2      225.28      220.21      9.16 o
  -6  -7   2     1293.55     1279.69     25.44 o
  -5  -7   2       19.45       26.94      4.74 o
  -4  -7   2       13.73       22.30      2.77 o
  -3  -7   2       91.49       88.05      2.60 o
  -2  -7   2        1.84        4.17      1.56 o
  -1  -7   2      250.44      248.27      4.41 o
   0  -7   2      197.72      193.30      3.40 o
   1  -7   2      262.75      249.90      3.70 o
   2  -7   2      183.78      191.08      3.09 o
   3  -7   2      220.10      213.23      3.51 o
   4  -7   2      475.70      443.45      7.19 o
   5  -7   2        0.06        5.51      1.72 o
   6  -7   2      376.17      359.23      6.79 o
   7  -7   2       24.17       29.66      4.85 o
   8  -7   2       29.53       35.58      5.57 o
   9  -7   2       36.39       47.05      9.49 o
  -8  -6   2        5.91       24.43      9.92 o
  -7  -6   2        6.12       19.13      7.11 o
  -6  -6   2      119.56      126.73      7.54 o
  -5  -6   2       53.72       54.08      4.18 o
  -4  -6   2       37.98       38.27      2.99 o
  -3  -6   2      413.04      441.33      7.22 o
  -2  -6   2     1076.96     1210.77     16.10 o
  -1  -6   2       56.19       49.73      1.43 o
   0  -6   2        1.74        3.95      1.10 o
   1  -6   2       89.22       84.22      1.61 o
   2  -6   2      325.04      364.01      4.95 o
   3  -6   2       47.71       55.27      1.73 o
   4  -6   2        5.27        8.65      1.37 o
   5  -6   2      386.12      361.77      6.27 o
   6  -6   2       21.49       25.69      2.84 o
   7  -6   2        0.02        7.93      4.92 o
   8  -6   2        2.66       14.94      5.92 o
   9  -6   2        2.83       22.83      8.90 o
  10  -6   2       21.36       14.15     14.07 o
  -9  -5   2        2.31       27.27     14.54 o
  -8  -5   2      144.10      136.52     10.74 o
  -7  -5   2        0.04       16.91      5.97 o
  -6  -5   2      100.65      101.62      6.50 o
  -5  -5   2       27.49       30.11      3.21 o
  -4  -5   2       99.09       94.07      2.73 o
  -3  -5   2       82.52       73.46      1.86 o
  -2  -5   2      391.31      378.21      5.46 o
  -1  -5   2       27.51       30.52      1.12 o
   0  -5   2      178.66      185.07      3.16 o
   1  -5   2      176.60      227.02      3.16 o
   2  -5   2      220.34      266.86      3.73 o
   3  -5   2     2501.34     2773.26     30.30 o
   4  -5   2     1375.15     1362.51     16.36 o
   5  -5   2      445.93      428.87      6.88 o
   6  -5   2      166.79      164.97      4.21 o
   7  -5   2       48.79       54.48      4.71 o
   8  -5   2       12.21       21.91      5.16 o
   9  -5   2       89.80      103.25      8.01 o
  10  -5   2       29.71       42.09      9.56 o
  -9  -4   2       84.54       82.77     11.09 o
  -8  -4   2        0.13       15.35      7.68 o
  -7  -4   2       83.49       77.90      5.95 o
  -6  -4   2      190.97      197.69      5.24 o
  -5  -4   2      430.45      426.74      7.65 o
  -4  -4   2      157.04      154.12      2.88 o
  -3  -4   2      405.39      385.40      5.16 o
  -2  -4   2      182.58      190.90      2.84 o
  -1  -4   2      166.78      126.20      2.11 o
   0  -4   2      764.85      742.63     10.74 o
   1  -4   2       34.20       50.47      0.90 o
   2  -4   2     4586.61     5345.63     55.96 o
   3  -4   2     1162.81     1151.11     13.29 o
   4  -4   2       33.20       32.65      1.50 o
   5  -4   2     5489.72     5569.78     71.46 o
   6  -4   2      881.56      822.50     12.68 o
   7  -4   2       11.43       13.00      3.71 o
   8  -4   2       10.43       25.54      6.31 o
   9  -4   2      343.17      357.90     13.94 o
  10  -4   2       70.09       95.59     10.36 o
  -9  -3   2       10.29       31.76     10.19 o
  -8  -3   2        7.11       21.73      8.63 o
  -7  -3   2       86.83       80.07      5.24 o
  -6  -3   2       41.43       38.63      3.01 o
  -5  -3   2      176.81      172.39      3.86 o
  -4  -3   2      984.29      970.70     13.02 o
  -3  -3   2        2.64        3.99      0.95 o
  -2  -3   2        7.84        5.57      0.56 o
  -1  -3   2        4.72        9.32      0.62 o
   0  -3   2       90.99       88.10      1.72 o
   1  -3   2       58.61       64.29      0.93 o
   2  -3   2       67.95       92.77      1.39 o
   3  -3   2       10.14        9.20      0.82 o
   4  -3   2      323.53      292.91      5.07 o
   5  -3   2       35.20       29.70      2.20 o
   6  -3   2      113.82      100.76      3.95 o
   7  -3   2        0.05        5.59      3.90 o
   8  -3   2      108.75      104.28      6.16 o
   9  -3   2      153.79      168.30      9.17 o
  10  -3   2      584.02      609.03     20.76 o
  -9  -2   2       75.90       80.70      8.68 o
  -8  -2   2      162.85      157.11      8.09 o
  -7  -2   2      213.51      203.84      6.92 o
  -6  -2   2      303.32      294.65      5.83 o
  -5  -2   2      953.28      929.08     12.09 o
  -4  -2   2      422.57      401.84      5.49 o
  -3  -2   2     1253.70     1321.18     14.65 o
  -2  -2   2        0.44        1.79      0.49 o
  -1  -2   2     1800.82     1902.08     22.46 o
   0  -2   2      266.34      257.29      3.20 o
   1  -2   2      246.00      210.18      2.74 o
   2  -2   2        2.29        2.46      0.59 o
   3  -2   2      842.76      851.10     11.17 o
   4  -2   2      593.97      601.34      9.63 o
   5  -2   2      130.50      108.64      2.84 o
   6  -2   2      148.13      144.95      4.50 o
   7  -2   2        6.79       11.17      3.87 o
   8  -2   2       64.30       60.06      5.38 o
   9  -2   2      443.99      467.82     12.04 o
  10  -2   2       46.88       63.97     10.09 o
 -10  -1   2       43.69       55.91     18.08 o
  -9  -1   2       51.36       68.44      7.86 o
  -8  -1   2      245.74      239.65      7.72 o
  -7  -1   2       99.21       97.00      4.16 o
  -6  -1   2       76.59       67.09      2.77 o
  -5  -1   2       91.78       93.30      2.55 o
  -4  -1   2     2670.40     2909.93     33.64 o
  -3  -1   2       63.17       58.40      1.22 o
  -2  -1   2     2058.95     2189.21     23.63 o
  -1  -1   2      292.59      292.53      3.75 o
   0  -1   2      412.46      425.35      4.61 o
   1  -1   2        2.29        3.57      0.31 o
   2  -1   2      895.37      840.95      9.63 o
   3  -1   2     3984.98     4565.20     52.31 o
   4  -1   2      170.14      166.38      3.26 o
   5  -1   2      206.39      200.41      4.29 o
   6  -1   2       37.20       29.79      2.62 o
   7  -1   2        0.13        6.16      3.06 o
   8  -1   2       53.65       57.03      5.02 o
   9  -1   2        1.86       27.20      8.83 o
  10  -1   2       53.52       59.61     11.59 o
 -10   0   2       11.92       23.53     14.09 o
  -9   0   2        5.87       21.25      7.80 o
  -8   0   2       31.53       35.31      4.84 o
  -7   0   2      516.65      498.25     10.26 o
  -6   0   2      248.96      257.05      5.48 o
  -5   0   2      160.75      155.29      3.22 o
  -4   0   2       70.99       60.60      1.95 o
  -3   0   2       29.43       34.06      1.04 o
  -2   0   2     3015.86     3190.72     35.82 o
  -1   0   2     2354.99     2341.43     28.36 o
   0   0   2      705.89      669.07      7.77 o
   1   0   2     1931.81     2064.29     19.90 o
   2   0   2     4085.08     4778.29     50.98 o
   3   0   2        0.12        3.87      1.04 o
   4   0   2     1462.12     1600.59     21.28 o
   5   0   2       22.81       21.90      2.06 o
   6   0   2        0.99        8.50      2.50 o
   7   0   2       25.75       27.65      3.46 o
   8   0   2        0.08       18.85      5.57 o
   9   0   2      122.42      124.99      8.13 o
  10   0   2       36.39       41.18     11.32 o
 -10   1   2       20.87       17.18     11.72 o
  -9   1   2      102.72      108.56      7.78 o
  -8   1   2       50.54       42.38      5.08 o
  -7   1   2       10.59        9.88      4.30 o
  -6   1   2      460.69      440.60      9.53 o
  -5   1   2       15.63       11.94      2.11 o
  -4   1   2        6.27        6.67      1.38 o
  -3   1   2     1007.95     1166.87     13.83 o
  -2   1   2     1801.12     1888.05     22.17 o
  -1   1   2     1048.80     1091.82     13.04 o
   0   1   2     3716.93     4012.80     45.49 o
   1   1   2      509.92      547.47      5.86 o
   2   1   2        3.17       10.97      0.60 o
   3   1   2     1869.00     2102.62     23.07 o
   4   1   2       11.35        9.99      1.41 o
   5   1   2       10.53       12.70      2.03 o
   6   1   2       73.46       59.79      3.08 o
   7   1   2      275.80      252.30      6.28 o
   8   1   2        0.63       10.50      5.67 o
   9   1   2        0.03       22.78      9.04 o
 -10   2   2       53.17       55.45     10.78 o
  -9   2   2        6.72       16.61      8.18 o
  -8   2   2        7.92       11.29      5.59 o
  -7   2   2      160.82      153.42      5.37 o
  -6   2   2      153.73      144.89      4.65 o
  -5   2   2       45.94       43.87      2.35 o
  -4   2   2       56.24       59.09      1.70 o
  -3   2   2      117.70      109.11      2.15 o
  -2   2   2       10.92       15.24      0.78 o
  -1   2   2       74.47       66.44      1.15 o
   0   2   2     5236.68     5984.89     72.58 o
   1   2   2      100.80       91.05      1.33 o
   2   2   2       20.50       24.60      0.84 o
   3   2   2       50.67       50.01      1.26 o
   4   2   2       11.11       12.23      1.29 o
   5   2   2       35.32       30.54      1.85 o
   6   2   2       11.36       14.16      2.51 o
   7   2   2      108.26      109.68      4.67 o
   8   2   2        0.05       18.31      7.02 o
   9   2   2      140.70      153.85     10.77 o
 -10   3   2        0.74       29.63     12.37 o
  -9   3   2      133.31      117.99      7.82 o
  -8   3   2      278.94      287.91      8.12 o
  -7   3   2      174.81      165.01      5.33 o
  -6   3   2      299.73      293.97      7.40 o
  -5   3   2      364.33      350.33      6.00 o
  -4   3   2       17.66       15.57      1.61 o
  -3   3   2       39.64       40.34      1.39 o
  -2   3   2       16.89       10.07      0.78 o
  -1   3   2     1132.52     1153.16     13.60 o
   0   3   2      251.39      231.21      3.03 o
   1   3   2      100.54       94.25      1.58 o
   2   3   2        0.96        2.45      0.75 o
   3   3   2      504.59      504.07      6.69 o
   4   3   2      452.11      457.69      6.43 o
   5   3   2      859.50      817.25     13.10 o
   6   3   2      114.26      112.07      4.17 o
   7   3   2       34.04       41.42      5.61 o
   8   3   2      217.48      222.91     10.36 o
   9   3   2      287.39      307.40     15.63 o
 -10   4   2       54.86       76.54     12.02 o
  -9   4   2        1.92       26.94      7.93 o
  -8   4   2        6.94       14.02      4.91 o
  -7   4   2       27.88       30.37      4.02 o
  -6   4   2       91.91       82.36      4.16 o
  -5   4   2       11.35       13.32      2.52 o
  -4   4   2       66.90       68.99      2.36 o
  -3   4   2       44.84       45.71      1.50 o
  -2   4   2       37.31       32.56      1.07 o
  -1   4   2       36.48       25.14      0.82 o
   0   4   2        2.74        3.80      0.88 o
   1   4   2        9.62       13.04      0.83 o
   2   4   2       33.36       29.11      1.21 o
   3   4   2       89.21       89.62      2.27 o
   4   4   2      602.17      577.36      9.22 o
   5   4   2        0.26        7.73      3.77 o
   6   4   2       49.62       45.00      5.05 o
   7   4   2       53.78       69.99      6.89 o
   8   4   2       68.99       77.30      8.64 o
   9   4   2       22.87       34.13     17.91 o
 -10   5   2      106.94       99.22     14.68 o
  -9   5   2        1.92       27.00      8.19 o
  -8   5   2      187.78      184.99      7.16 o
  -7   5   2        8.45       16.34      5.60 o
  -6   5   2      148.95      140.22      5.38 o
  -5   5   2      109.97      102.01      4.29 o
  -4   5   2       79.82       68.89      2.29 o
  -3   5   2       50.07       54.60      1.71 o
  -2   5   2      627.20      616.18      7.54 o
  -1   5   2       57.31       59.28      1.49 o
   0   5   2      613.00      630.03      8.80 o
   1   5   2        1.28        3.35      1.02 o
   2   5   2       41.55       43.31      1.47 o
   3   5   2      395.70      366.51      6.08 o
   4   5   2       15.08       19.34      2.51 o
   5   5   2       55.15       44.97      3.58 o
   6   5   2      155.67      155.09      6.41 o
   7   5   2      101.05       98.49      7.57 o
   8   5   2       11.53       24.77      9.26 o
  -9   6   2       41.57       44.98      8.61 o
  -8   6   2       11.29       18.25      6.26 o
  -7   6   2      112.73      106.65      5.85 o
  -6   6   2       62.46       74.86      4.25 o
  -5   6   2      172.92      126.40      3.89 o
  -4   6   2      881.13      796.74     10.99 o
  -3   6   2     1144.19     1100.51     13.87 o
  -2   6   2      191.11      181.44      3.63 o
  -1   6   2      589.68      588.75      8.89 o
   0   6   2     1199.20     1238.20     17.56 o
   1   6   2      102.77      103.19      2.44 o
   2   6   2      318.71      338.51      5.13 o
   3   6   2      216.83      209.23      4.29 o
   4   6   2       13.45       17.27      3.14 o
   5   6   2      424.77      404.05      9.60 o
   6   6   2        6.80       14.16      5.77 o
   7   6   2       31.97       43.48      7.53 o
   8   6   2      317.70      335.13     15.48 o
  -9   7   2       11.29       28.37     10.16 o
  -8   7   2        2.62       31.55      6.95 o
  -7   7   2       10.47       12.29      5.20 o
  -6   7   2       51.57       45.65      4.49 o
  -5   7   2      206.03      188.04      5.03 o
  -4   7   2      331.21      308.14      5.74 o
  -3   7   2        0.66        8.97      2.41 o
  -2   7   2     3554.64     3707.85     52.85 o
  -1   7   2      343.38      339.75      6.44 o
   0   7   2      240.47      232.86      5.19 o
   1   7   2        0.47        6.16      2.10 o
   2   7   2      810.08      736.14     11.13 o
   3   7   2       59.73       55.12      3.00 o
   4   7   2        8.56       18.51      3.88 o
   5   7   2       53.32       50.68      5.19 o
   6   7   2       64.22       69.64      6.54 o
   7   7   2      101.80      118.01      9.96 o
  -9   8   2       22.23       28.24     11.71 o
  -8   8   2      166.82      155.68      8.82 o
  -7   8   2        4.11       19.05      6.16 o
  -6   8   2      181.15      171.00      5.42 o
  -5   8   2       22.93       27.03      3.05 o
  -4   8   2       65.52       65.22      3.45 o
  -3   8   2      945.70      930.74     15.38 o
  -2   8   2        2.50        6.82      2.46 o
  -1   8   2      130.89      130.29      3.84 o
   0   8   2       11.59       12.22      2.71 o
   1   8   2      171.19      155.01      4.48 o
   2   8   2      407.31      364.47      7.13 o
   3   8   2      671.93      606.96     14.13 o
   4   8   2        2.65       12.61      4.44 o
   5   8   2       10.45       33.15      7.20 o
   6   8   2      214.48      224.25     10.27 o
   7   8   2        8.10       33.83     12.83 o
  -8   9   2       89.34       97.74     11.45 o
  -7   9   2        5.97       23.76      8.18 o
  -6   9   2        0.93       18.44      6.87 o
  -5   9   2       50.89       47.19      5.56 o
  -4   9   2       28.57       24.30      6.07 o
  -3   9   2        4.31       10.14      3.16 o
  -2   9   2      116.18      111.13      4.69 o
  -1   9   2      159.16      147.87      5.65 o
   0   9   2        5.62       11.68      4.12 o
   1   9   2        9.84        8.21      4.20 o
   2   9   2      239.44      227.16      6.19 o
   3   9   2        1.63       10.81      4.80 o
   4   9   2       54.34       44.05      7.10 o
   5   9   2       55.32       55.67      8.96 o
   6   9   2        2.46       22.63     12.54 o
  -8  10   2        0.42       17.25     15.37 o
  -7  10   2      108.79      117.51     14.18 o
  -6  10   2        0.09       15.26      8.46 o
  -5  10   2        2.09       13.78      6.73 o
  -4  10   2      214.29      227.05      8.11 o
  -3  10   2       88.14       83.65      4.64 o
  -2  10   2      225.47      222.42      8.50 o
  -1  10   2        0.37        7.37      4.86 o
   0  10   2       15.16       20.89      5.10 o
   1  10   2       93.35       78.11      5.85 o
   2  10   2        2.05       11.08      5.87 o
   3  10   2      131.53      124.70      8.49 o
   4  10   2       30.57       30.55      8.97 o
   5  10   2        1.26       23.85     12.57 o
  -7  11   2      150.89      166.03     20.84 o
  -6  11   2       34.58       60.07     21.75 o
  -5  11   2       90.84      114.53     10.06 o
  -4  11   2        3.44       16.30      7.95 o
  -3  11   2      114.77      104.40      7.25 o
  -2  11   2        0.65       10.47      7.18 o
  -1  11   2        0.22       14.36      5.44 o
   0  11   2       50.91       46.60      6.27 o
   1  11   2        1.68       18.51      8.11 o
   2  11   2       65.71       72.17      7.16 o
   3  11   2        0.33       21.74      9.17 o
   4  11   2       12.71       33.73     17.28 o
  -6  12   2       68.88       82.72     19.17 o
  -5  12   2        3.67       27.76     19.16 o
  -4  12   2      197.03      197.38     11.97 o
  -3  12   2       45.35       46.10      9.49 o
  -2  12   2       52.13       56.26      7.86 o
  -1  12   2       71.78       80.86      7.81 o
   0  12   2      356.30      351.68     12.23 o
   1  12   2        2.99       37.47      9.80 o
   2  12   2       16.49       28.05      8.75 o
   3  12   2      267.47      273.26     12.87 o
  -5  13   2       44.05       52.68     22.38 o
  -4  13   2       13.64       27.25     16.15 o
  -3  13   2      214.10      221.59     13.70 o
  -2  13   2       65.14       93.00     10.61 o
  -1  13   2       25.81       32.08     10.44 o
   0  13   2       76.89       94.36     10.74 o
   1  13   2        1.42       31.25     11.96 o
   0 -15   3        2.04       35.81     16.50 o
   1 -15   3       85.53       95.69     12.65 o
   2 -15   3       22.43       40.50     17.16 o
   3 -15   3        1.53       50.57     14.14 o
   4 -15   3       16.39       47.07     16.47 o
  -2 -14   3        0.01       30.85     11.54 o
  -1 -14   3      112.40      123.99     10.46 o
   0 -14   3       47.30       50.30      8.42 o
   1 -14   3       61.57       71.02      8.81 o
   2 -14   3      407.02      431.00     17.44 o
   3 -14   3        5.16       20.77     11.22 o
   4 -14   3        2.68       17.25     11.77 o
   5 -14   3        6.86       26.62     16.00 o
  -4 -13   3        0.23       27.46     15.92 o
  -3 -13   3        4.54       28.85     15.02 o
  -2 -13   3       92.99      102.54      7.66 o
  -1 -13   3       12.23       24.36      5.97 o
   0 -13   3        2.09       21.80      6.87 o
   1 -13   3       11.88       16.85      7.21 o
   2 -13   3      127.86      129.57      7.30 o
   3 -13   3       12.51       25.75      9.11 o
   4 -13   3       76.09       60.00     11.36 o
   5 -13   3        5.35       17.61     13.85 o
   6 -13   3      573.63      609.29     24.91 o
   7 -13   3      801.07      792.95     30.28 o
  -5 -12   3       12.47       42.41     18.93 o
  -4 -12   3       87.70       76.48     10.03 o
  -3 -12   3       38.41       44.83      6.37 o
  -2 -12   3      117.01      116.33      6.34 o
  -1 -12   3      234.88      224.93      6.09 o
   0 -12   3      140.88      142.38      4.69 o
   1 -12   3      233.85      229.68      6.44 o
   2 -12   3        8.35       19.74      5.84 o
   3 -12   3       85.30       91.29      6.98 o
   4 -12   3      128.33      114.40      8.50 o
   5 -12   3        3.27       16.06      9.48 o
   6 -12   3      533.13      562.81     19.35 o
   7 -12   3      117.03      115.90     13.06 o
  -6 -11   3       65.47       66.40     12.73 o
  -5 -11   3       17.64       28.51      9.82 o
  -4 -11   3      152.88      138.37      7.60 o
  -3 -11   3       52.15       54.43      4.92 o
  -2 -11   3        2.18       12.11      3.56 o
  -1 -11   3       94.95       93.15      3.37 o
   0 -11   3       40.03       36.46      2.44 o
   1 -11   3        1.39        8.30      1.90 o
   2 -11   3       67.46       73.34      4.17 o
   3 -11   3      171.75      175.55      6.02 o
   4 -11   3        1.70       15.49      6.24 o
   5 -11   3       26.76       32.54      7.10 o
   6 -11   3       40.36       33.76      7.97 o
   7 -11   3       14.59       19.51      9.37 o
   8 -11   3       36.47       39.47     13.32 o
  -6 -10   3       10.10       28.04     10.32 o
  -5 -10   3      274.26      259.61     11.14 o
  -4 -10   3       37.10       40.44      6.06 o
  -3 -10   3        1.30        8.46      4.50 o
  -2 -10   3       88.42       81.62      3.03 o
  -1 -10   3      675.69      664.46     10.15 o
   0 -10   3      193.49      183.53      3.74 o
   1 -10   3      684.42      687.91      8.68 o
   2 -10   3        8.77        8.72      2.28 o
   3 -10   3       32.48       40.22      2.96 o
   4 -10   3       31.63       33.88      3.03 o
   5 -10   3      125.37      126.06      7.27 o
   6 -10   3       76.76       89.12      8.37 o
   7 -10   3      339.31      327.52     13.79 o
   8 -10   3        4.38        7.09     11.84 o
   9 -10   3       23.12       32.15     18.27 o
  -7  -9   3       76.70       79.31     12.82 o
  -6  -9   3       43.35       38.77      8.88 o
  -5  -9   3      341.60      324.37      8.65 o
  -4  -9   3       65.95       60.32      4.86 o
  -3  -9   3      417.39      415.30      7.01 o
  -2  -9   3      121.51      108.48      3.49 o
  -1  -9   3      337.49      321.12      5.58 o
   0  -9   3      917.49      926.25     13.76 o
   1  -9   3      111.89      102.03      2.07 o
   2  -9   3       10.25        8.21      1.97 o
   3  -9   3        0.11       12.77      2.10 o
   4  -9   3       16.85       18.14      2.43 o
   5  -9   3       14.93       12.25      3.95 o
   6  -9   3      138.37      126.47      7.43 o
   7  -9   3       21.45       21.53      9.99 o
   8  -9   3        4.09       21.88      9.71 o
   9  -9   3       49.34       37.03     13.16 o
  -7  -8   3       65.19       59.34      9.07 o
  -6  -8   3      198.85      189.96      8.76 o
  -5  -8   3        3.10       11.20      5.02 o
  -4  -8   3      117.48      113.02      4.85 o
  -3  -8   3       77.86       78.17      2.52 o
  -2  -8   3      394.35      397.68      6.69 o
  -1  -8   3       31.81       29.42      1.89 o
   0  -8   3       49.54       44.23      1.62 o
   1  -8   3       54.89       51.21      1.54 o
   2  -8   3       15.74       15.69      1.72 o
   3  -8   3        2.28        6.64      1.96 o
   4  -8   3        8.66       11.23      3.39 o
   5  -8   3      230.27      200.17      5.45 o
   6  -8   3       34.51       38.78      4.98 o
   7  -8   3       21.93       23.91      6.51 o
   8  -8   3       17.08       14.60      6.65 o
   9  -8   3        0.38       21.23     10.55 o
  -8  -7   3       27.07       31.79     13.04 o
  -7  -7   3       22.40       19.72      8.08 o
  -6  -7   3       91.41       87.35      6.58 o
  -5  -7   3      179.30      170.88      6.06 o
  -4  -7   3       17.49       23.10      2.89 o
  -3  -7   3       42.26       40.96      1.67 o
  -2  -7   3      458.97      445.64      6.70 o
  -1  -7   3       19.47       16.94      1.37 o
   0  -7   3      100.29       91.86      2.12 o
   1  -7   3     1372.85     1478.78     18.53 o
   2  -7   3      614.74      711.53      9.69 o
   3  -7   3      324.79      340.05      5.60 o
   4  -7   3      638.84      601.41      9.86 o
   5  -7   3      102.39       99.10      2.56 o
   6  -7   3      587.11      564.38      8.72 o
   7  -7   3       63.25       68.98      4.55 o
   8  -7   3       21.08       30.62      5.62 o
   9  -7   3       27.81       45.83      9.08 o
  -8  -6   3        5.22       21.90      9.97 o
  -7  -6   3        7.52       16.57      6.79 o
  -6  -6   3      100.10       97.50      6.82 o
  -5  -6   3        2.56        9.62      4.36 o
  -4  -6   3      186.53      185.65      4.70 o
  -3  -6   3      277.10      284.57      4.26 o
  -2  -6   3      128.67      133.49      2.70 o
  -1  -6   3       55.60       49.41      1.48 o
   0  -6   3      202.15      178.55      3.16 o
   1  -6   3     2231.89     2438.57     34.05 o
   2  -6   3      415.31      433.07      5.72 o
   3  -6   3        0.07        4.94      1.53 o
   4  -6   3      768.44      743.20     10.15 o
   5  -6   3       23.99       22.79      2.05 o
   6  -6   3      647.22      625.50     11.03 o
   7  -6   3       10.66       16.67      4.40 o
   8  -6   3       22.07       21.38      6.00 o
   9  -6   3       22.96       18.40      8.21 o
  10  -6   3        6.21       24.30     15.23 o
  -9  -5   3        5.84       36.16     13.48 o
  -8  -5   3      117.19      118.60     10.82 o
  -7  -5   3        1.77       15.26      7.39 o
  -6  -5   3        0.21       13.79      5.64 o
  -5  -5   3       76.12       69.33      3.69 o
  -4  -5   3      233.91      223.38      4.21 o
  -3  -5   3        5.62        4.32      1.51 o
  -2  -5   3       56.18       58.45      1.54 o
  -1  -5   3        3.44        3.97      0.99 o
   0  -5   3      126.84      130.40      2.43 o
   1  -5   3       74.68       67.24      1.40 o
   2  -5   3      192.33      221.15      3.20 o
   3  -5   3      137.66      153.67      2.64 o
   4  -5   3      389.37      370.36      5.58 o
   5  -5   3     1151.37     1113.43     15.42 o
   6  -5   3      111.01      101.07      3.54 o
   7  -5   3      285.45      265.16      7.05 o
   8  -5   3      379.18      396.73     11.12 o
   9  -5   3      267.25      267.93     10.36 o
  10  -5   3       45.50       45.88     10.70 o
  -9  -4   3      321.33      315.58     15.93 o
  -8  -4   3       31.03       32.53      7.85 o
  -7  -4   3       38.55       42.16      6.21 o
  -6  -4   3      220.89      219.06      5.97 o
  -5  -4   3      161.66      154.56      4.20 o
  -4  -4   3       90.15       96.90      2.52 o
  -3  -4   3      275.68      265.39      3.84 o
  -2  -4   3        1.25        4.90      0.65 o
  -1  -4   3       28.71       15.25      0.85 o
   0  -4   3      136.85      121.39      2.28 o
   1  -4   3     1295.85     1520.02     19.50 o
   2  -4   3      906.57      946.09     11.46 o
   3  -4   3      177.23      156.59      2.34 o
   4  -4   3       57.79       56.94      1.82 o
   5  -4   3      683.99      674.02     10.98 o
   6  -4   3      201.35      190.80      4.78 o
   7  -4   3        9.97       11.94      3.93 o
   8  -4   3       65.65       64.78      5.40 o
   9  -4   3       71.38       70.68      7.53 o
  10  -4   3        3.58       22.89     12.65 o
  -9  -3   3       22.98       42.64     11.20 o
  -8  -3   3      328.26      327.04     12.05 o
  -7  -3   3      310.35      307.52      9.03 o
  -6  -3   3      179.36      176.14      4.85 o
  -5  -3   3     2381.39     2518.97     38.03 o
  -4  -3   3       13.16        9.70      1.39 o
  -3  -3   3      136.04      137.04      2.26 o
  -2  -3   3      403.48      490.59      5.85 o
  -1  -3   3     2118.30     2111.90     26.92 o
   0  -3   3      115.58      106.14      1.69 o
   1  -3   3     1237.03     1249.84     15.24 o
   2  -3   3      166.78      163.38      2.49 o
   3  -3   3       56.41       52.48      1.38 o
   4  -3   3      637.41      621.04      9.41 o
   5  -3   3      798.66      814.21     13.68 o
   6  -3   3        2.37       10.19      2.89 o
   7  -3   3      199.43      195.10      6.64 o
   8  -3   3      130.32      135.04      6.64 o
   9  -3   3        9.57       24.52      9.56 o
  10  -3   3      210.39      238.69     12.62 o
  -9  -2   3       65.97       65.19     10.55 o
  -8  -2   3       12.23       22.43      6.65 o
  -7  -2   3       10.62        9.58      4.11 o
  -6  -2   3      171.53      168.68      3.73 o
  -5  -2   3      400.18      389.00      6.28 o
  -4  -2   3      238.63      217.47      3.21 o
  -3  -2   3      320.70      346.98      4.17 o
  -2  -2   3      158.77      182.19      2.41 o
  -1  -2   3    46202.01    47582.87    699.54 o
   0  -2   3    12540.41    13159.18    147.67 o
   1  -2   3     3090.73     3273.50     36.28 o
   2  -2   3       36.28       37.41      0.97 o
   3  -2   3        9.09        8.93      0.96 o
   4  -2   3     1655.91     1661.94     21.36 o
   5  -2   3       73.71       74.79      3.21 o
   6  -2   3      286.64      257.36      5.85 o
   7  -2   3       28.63       43.51      3.93 o
   8  -2   3        3.19       15.76      6.94 o
   9  -2   3      138.45      149.96      8.43 o
  10  -2   3        8.31       26.36     11.98 o
 -10  -1   3       16.83       68.49     16.40 o
  -9  -1   3        8.68       16.45      7.31 o
  -8  -1   3       14.93       21.15      5.49 o
  -7  -1   3      127.62      127.82      5.27 o
  -6  -1   3      266.85      259.21      5.93 o
  -5  -1   3        3.18        6.48      2.06 o
  -4  -1   3      322.98      316.19      4.71 o
  -3  -1   3      119.27      118.52      2.23 o
  -2  -1   3     1248.12     1471.36     17.44 o
  -1  -1   3     4376.08     4696.94     54.47 o
   0  -1   3      302.83      332.21      3.68 o
   1  -1   3     1566.68     1676.92     16.69 o
   2  -1   3     2856.83     3128.96     36.04 o
   3  -1   3     1976.04     2359.41     27.46 o
   4  -1   3      434.94      515.71      7.44 o
   5  -1   3        2.96        5.67      2.41 o
   6  -1   3      317.84      255.89      6.74 o
   7  -1   3      152.67      140.77      4.94 o
   8  -1   3       14.58       12.75      5.50 o
   9  -1   3       54.76       51.63      6.32 o
  10  -1   3        1.75       47.97     15.46 o
 -10   0   3       36.12       48.63     11.16 o
  -9   0   3        1.89       15.20      7.75 o
  -8   0   3       21.65       27.86      4.42 o
  -7   0   3      425.90      408.68      9.44 o
  -6   0   3        5.03        9.80      2.90 o
  -5   0   3      646.36      629.23     10.22 o
  -4   0   3       42.70       44.09      1.57 o
  -3   0   3        9.49        9.40      0.97 o
  -2   0   3      246.52      202.59      3.17 o
  -1   0   3      391.22      405.51      5.31 o
   0   0   3     1095.13     1244.65     14.36 o
   1   0   3     1414.40     1432.30     13.64 o
   2   0   3      121.66      131.42      1.81 o
   3   0   3      314.71      351.76      4.97 o
   4   0   3      365.27      361.90      5.79 o
   5   0   3       34.34       45.12      2.44 o
   6   0   3        5.68       15.94      2.93 o
   7   0   3       13.33       22.70      4.15 o
   8   0   3       49.12       44.24      4.94 o
   9   0   3       18.08       20.86      9.50 o
 -10   1   3       77.11       75.14     11.56 o
  -9   1   3        8.61       21.75      7.61 o
  -8   1   3      308.01      305.83      8.62 o
  -7   1   3       45.99       53.91      4.29 o
  -6   1   3      551.82      546.56      9.97 o
  -5   1   3      123.58      113.84      3.24 o
  -4   1   3      150.59      149.63      2.88 o
  -3   1   3      324.66      374.69      5.64 o
  -2   1   3      297.60      276.27      3.71 o
  -1   1   3      485.13      500.41      6.33 o
   0   1   3     1795.79     1764.90     19.62 o
   1   1   3        4.08        6.50      1.12 o
   2   1   3      128.89      116.80      1.72 o
   3   1   3     1145.32     1185.60     13.39 o
   4   1   3       65.11       68.69      1.99 o
   5   1   3       29.82       27.20      1.92 o
   6   1   3       12.53       12.45      2.89 o
   7   1   3       51.89       46.84      3.91 o
   8   1   3       42.84       35.02      5.82 o
   9   1   3       69.37       66.03     10.50 o
 -10   2   3       99.75       91.24     10.52 o
  -9   2   3        0.05       15.31      7.83 o
  -8   2   3      150.00      145.64      6.30 o
  -7   2   3     1368.46     1331.42     23.13 o
  -6   2   3        4.44        8.63      3.72 o
  -5   2   3      130.90      127.55      3.70 o
  -4   2   3      278.51      297.50      5.03 o
  -3   2   3      659.77      665.82      8.92 o
  -2   2   3      287.91      303.64      4.40 o
  -1   2   3      111.06      146.10      2.12 o
   0   2   3     1400.26     1573.29     18.85 o
   1   2   3       36.16       27.27      0.76 o
   2   2   3      381.23      356.86      4.46 o
   3   2   3       88.41       87.51      1.83 o
   4   2   3      191.69      177.08      3.25 o
   5   2   3       12.56       18.81      2.04 o
   6   2   3       30.99       35.06      2.42 o
   7   2   3       53.10       58.71      4.41 o
   8   2   3       97.22       98.16      7.90 o
   9   2   3       20.74       37.26     10.38 o
 -10   3   3       12.49       51.31     15.67 o
  -9   3   3      290.44      287.55     10.78 o
  -8   3   3        8.86       15.36      6.02 o
  -7   3   3        0.02       10.28      4.31 o
  -6   3   3       11.77       19.12      3.17 o
  -5   3   3       78.38       77.21      3.22 o
  -4   3   3      283.87      305.22      5.29 o
  -3   3   3      869.17     1018.22     12.79 o
  -2   3   3        7.73       10.60      0.99 o
  -1   3   3      808.66      881.91     10.89 o
   0   3   3      301.25      390.75      5.04 o
   1   3   3     1653.39     1878.40     20.46 o
   2   3   3        6.61       11.40      0.89 o
   3   3   3      979.54      975.69     12.35 o
   4   3   3      737.30      719.22     10.12 o
   5   3   3      577.38      542.83      9.45 o
   6   3   3       98.19       99.27      5.22 o
   7   3   3       45.81       55.79      6.51 o
   8   3   3       50.66       57.75      9.04 o
   9   3   3      197.09      188.86     12.27 o
 -10   4   3      140.92      153.24     12.56 o
  -9   4   3       73.00       70.69      7.65 o
  -8   4   3       24.14       32.23      5.49 o
  -7   4   3       60.48       59.61      5.04 o
  -6   4   3      594.59      543.30     10.98 o
  -5   4   3        2.12        7.12      2.77 o
  -4   4   3       86.10       83.75      2.48 o
  -3   4   3      499.31      491.40      7.11 o
  -2   4   3      385.70      405.80      5.36 o
  -1   4   3     2050.79     2167.71     24.39 o
   0   4   3      233.18      250.79      3.42 o
   1   4   3        7.42        6.51      1.12 o
   2   4   3      992.85      998.80     12.65 o
   3   4   3     1160.37     1126.46     16.11 o
   4   4   3     3689.55     3650.13     49.56 o
   5   4   3       36.06       32.63      3.63 o
   6   4   3       18.71       18.16      4.51 o
   7   4   3       76.25       86.92      6.42 o
   8   4   3       74.20       98.04      8.59 o
  -9   5   3        0.59       28.10      7.54 o
  -8   5   3       62.95       64.64      5.83 o
  -7   5   3      348.25      331.68      9.89 o
  -6   5   3        9.75       14.26      3.65 o
  -5   5   3      219.97      207.84      5.22 o
  -4   5   3      132.76      145.29      3.31 o
  -3   5   3       11.90       14.29      1.49 o
  -2   5   3      136.98      136.79      2.33 o
  -1   5   3      567.98      523.00      7.26 o
   0   5   3      100.81       93.47      2.10 o
   1   5   3      106.12      110.36      2.29 o
   2   5   3      326.56      301.39      5.03 o
   3   5   3       59.72       56.59      2.54 o
   4   5   3      531.09      513.16      8.95 o
   5   5   3       26.60       28.97      3.98 o
   6   5   3       21.89       26.60      4.96 o
   7   5   3       20.41       38.34      7.06 o
   8   5   3      284.47      304.84     11.99 o
  -9   6   3       26.94       38.87     10.25 o
  -8   6   3       34.96       34.91      8.11 o
  -7   6   3       43.41       41.73      5.14 o
  -6   6   3      231.26      224.53      7.40 o
  -5   6   3        5.45       12.23      3.09 o
  -4   6   3      144.06      142.42      3.67 o
  -3   6   3      129.11      118.40      2.68 o
  -2   6   3      209.08      204.42      3.45 o
  -1   6   3      312.01      317.62      5.82 o
   0   6   3      351.30      341.20      5.67 o
   1   6   3      105.01       91.80      2.60 o
   2   6   3       14.59       14.43      1.98 o
   3   6   3       34.49       32.66      2.65 o
   4   6   3        4.50       16.30      4.20 o
   5   6   3       17.15       29.09      5.03 o
   6   6   3       19.75       31.97      6.54 o
   7   6   3       22.00       35.99      7.71 o
  -9   7   3       14.55       20.80      9.28 o
  -8   7   3       29.72       30.33      7.50 o
  -7   7   3      329.96      331.90      9.85 o
  -6   7   3       54.09       42.44      4.33 o
  -5   7   3      591.98      545.04      9.95 o
  -4   7   3      129.80      111.94      3.37 o
  -3   7   3       36.73       34.28      2.24 o
  -2   7   3     1420.09     1401.51     23.43 o
  -1   7   3      269.49      258.68      5.78 o
   0   7   3        9.10        6.47      2.86 o
   1   7   3       53.87       46.45      2.64 o
   2   7   3      204.14      189.72      3.78 o
   3   7   3       15.04       16.39      3.05 o
   4   7   3        4.17        7.58      4.49 o
   5   7   3       19.54       18.87      6.09 o
   6   7   3       10.28       16.08      7.18 o
   7   7   3       70.20       83.14     10.10 o
  -9   8   3        4.26       13.95     13.59 o
  -8   8   3      139.94      118.46      9.69 o
  -7   8   3       19.86       26.98      6.65 o
  -6   8   3        4.51       14.59      5.25 o
  -5   8   3        7.60       16.87      5.78 o
  -4   8   3       20.90       19.81      3.40 o
  -3   8   3      123.83      109.31      4.09 o
  -2   8   3       43.96       43.60      3.87 o
  -1   8   3      250.62      241.88      7.06 o
   0   8   3       89.42       84.90      3.77 o
   1   8   3      294.46      272.94      6.69 o
   2   8   3      449.05      427.61     10.35 o
   3   8   3      108.68      105.17      5.02 o
   4   8   3       84.09       88.31      6.49 o
   5   8   3        5.08       21.79      7.74 o
   6   8   3       74.50       75.93     10.43 o
  -8   9   3      660.39      706.18     33.76 o
  -7   9   3      326.51      341.94     12.37 o
  -6   9   3        2.35       15.43      6.50 o
  -5   9   3       43.65       60.57      6.74 o
  -4   9   3       37.01       35.88      6.88 o
  -3   9   3      198.35      176.05      6.41 o
  -2   9   3       20.95       26.32      4.86 o
  -1   9   3      507.90      498.96     12.07 o
   0   9   3        5.30       15.45      4.96 o
   1   9   3        0.07        9.67      4.85 o
   2   9   3      230.72      202.60      7.80 o
   3   9   3        5.65       15.25      6.43 o
   4   9   3       40.14       52.73      7.80 o
   5   9   3       12.99       32.26      9.96 o
  -7  10   3      136.36      168.52     15.18 o
  -6  10   3       11.51       20.58      8.70 o
  -5  10   3       77.86       73.61      7.79 o
  -4  10   3      135.87      134.24      7.46 o
  -3  10   3        3.40       10.17      7.31 o
  -2  10   3      187.46      184.76      8.23 o
  -1  10   3       47.60       54.45      5.84 o
   0  10   3        9.71       29.96      6.57 o
   1  10   3       49.31       56.62      5.92 o
   2  10   3       18.50       44.04      7.07 o
   3  10   3        0.42       16.40      7.20 o
   4  10   3       10.15       24.61      9.63 o
   5  10   3       68.07       70.32     13.67 o
  -7  11   3        0.01       32.68     20.98 o
  -6  11   3       59.82       52.51     19.00 o
  -5  11   3        1.19       12.73     10.39 o
  -4  11   3       17.99       13.37      8.27 o
  -3  11   3       85.75       82.09      8.18 o
  -2  11   3        5.20       13.52      9.44 o
  -1  11   3       38.85       49.43      6.78 o
   0  11   3        2.91       22.20      6.79 o
   1  11   3       27.79       35.59      7.60 o
   2  11   3       31.63       33.68      8.18 o
   3  11   3      356.92      382.99     13.86 o
  -5  12   3       13.44       32.17     16.57 o
  -4  12   3      129.25      133.30     11.93 o
  -3  12   3        0.09       35.44     10.56 o
  -2  12   3      109.37      116.88      9.66 o
  -1  12   3        0.02       23.98      9.42 o
   0  12   3        8.31        9.09      8.87 o
   1  12   3        1.75       36.73     10.90 o
   2  12   3       93.84      119.04     10.00 o
  -4  13   3        1.72       29.10     20.85 o
  -3  13   3       69.89       82.33     13.40 o
  -2  13   3        1.30       45.46     12.79 o
  -1  13   3        9.75       40.62     13.36 o
   0  13   3        1.82       19.89     12.64 o
  -1 -15   4      114.44      110.91     14.32 o
   0 -15   4        3.23       28.74     11.29 o
   1 -15   4       27.56       48.02     12.00 o
   2 -15   4      278.41      263.82     14.16 o
   3 -15   4        7.03       54.88     17.13 o
   4 -15   4        5.19       16.57     15.30 o
  -2 -14   4       17.00       33.38     13.92 o
  -1 -14   4       66.38       65.25      8.63 o
   0 -14   4       51.54       63.71      7.26 o
   1 -14   4      111.63      111.60      9.60 o
   2 -14   4        4.35       29.43     10.00 o
   3 -14   4      176.07      174.83     12.24 o
   4 -14   4       28.52       54.75     12.37 o
   5 -14   4       30.00       32.08     18.59 o
   6 -14   4       65.65       62.80     18.41 o
  -4 -13   4       26.11       34.81     13.80 o
  -3 -13   4       27.10       43.41      9.33 o
  -2 -13   4       68.82       70.83      7.65 o
  -1 -13   4       52.71       46.98      6.06 o
   0 -13   4       61.37       62.49      6.53 o
   1 -13   4       11.08       20.35      6.50 o
   2 -13   4      344.71      344.16     10.20 o
   3 -13   4        0.04       14.73      7.83 o
   4 -13   4       56.22       67.86     11.88 o
   5 -13   4      147.50      140.91     13.05 o
   6 -13   4        1.01       21.34     19.66 o
   7 -13   4       33.30       48.37     16.93 o
  -5 -12   4       12.87       35.46     14.94 o
  -4 -12   4      517.23      512.65     14.99 o
  -3 -12   4      120.53      115.35      6.35 o
  -2 -12   4      356.88      357.16      7.50 o
  -1 -12   4        0.84       12.30      4.26 o
   0 -12   4       14.67       16.56      3.36 o
   1 -12   4       71.98       70.83      3.98 o
   2 -12   4       19.58       26.58      4.65 o
   3 -12   4       45.84       51.53      6.00 o
   4 -12   4       56.47       59.18      7.77 o
   5 -12   4        2.48       11.77      8.53 o
   6 -12   4       29.16       27.72     10.52 o
   7 -12   4      208.19      221.58     14.08 o
  -6 -11   4       70.70       87.27     14.37 o
  -5 -11   4       33.33       36.27      9.03 o
  -4 -11   4       27.27       31.73      6.68 o
  -3 -11   4      475.52      461.82     10.48 o
  -2 -11   4       67.84       68.25      3.32 o
  -1 -11   4      905.60      921.08     12.13 o
   0 -11   4      446.96      463.00      7.02 o
   1 -11   4      438.97      432.19      6.52 o
   2 -11   4       21.95       19.15      2.69 o
   3 -11   4       74.11       71.77      4.56 o
   4 -11   4       45.24       39.08      6.13 o
   5 -11   4      177.71      168.29      8.66 o
   6 -11   4      194.86      182.02     10.40 o
   7 -11   4        8.99       29.55     10.99 o
   8 -11   4       67.00       79.22     13.30 o
  -6 -10   4       14.95       25.71     11.64 o
  -5 -10   4        1.03       18.39      9.16 o
  -4 -10   4      178.75      179.80      5.99 o
  -3 -10   4        0.10       12.06      4.32 o
  -2 -10   4       28.09       21.56      2.98 o
  -1 -10   4       12.36       14.16      2.43 o
   0 -10   4      451.35      450.36      6.91 o
   1 -10   4       56.17       46.84      2.14 o
   2 -10   4        0.41       11.57      2.50 o
   3 -10   4      478.34      412.54      8.81 o
   4 -10   4      205.39      178.32      6.93 o
   5 -10   4        2.63        6.74      6.07 o
   6 -10   4        3.46        5.70      7.43 o
   7 -10   4      203.48      190.47     10.17 o
   8 -10   4        7.25       30.79     15.19 o
   9 -10   4       22.03        4.09     15.31 o
  -7  -9   4        1.90       16.73     13.59 o
  -6  -9   4       21.30       33.27      7.90 o
  -5  -9   4       56.14       65.12      5.56 o
  -4  -9   4        1.11       18.56      5.01 o
  -3  -9   4      642.00      646.58      9.52 o
  -2  -9   4      184.11      177.04      4.11 o
  -1  -9   4        0.02        7.08      1.96 o
   0  -9   4       80.04       80.10      2.28 o
   1  -9   4      214.31      199.94      3.60 o
   2  -9   4        0.94        9.16      2.12 o
   3  -9   4      115.20      105.17      4.16 o
   4  -9   4       15.32       17.41      2.71 o
   5  -9   4      123.61      126.04      4.47 o
   6  -9   4       99.53       96.30      7.04 o
   7  -9   4       15.26       30.09      8.75 o
   8  -9   4      267.70      278.87     14.00 o
   9  -9   4       61.43       82.31     12.42 o
  -8  -8   4       26.59       24.44     15.56 o
  -7  -8   4        2.53       16.76      8.44 o
  -6  -8   4       51.90       50.02      7.85 o
  -5  -8   4       60.84       61.56      5.78 o
  -4  -8   4      228.66      221.43      6.00 o
  -3  -8   4      200.48      200.97      3.77 o
  -2  -8   4       32.72       28.19      1.89 o
  -1  -8   4      229.86      215.59      3.43 o
   0  -8   4      525.77      514.90      7.61 o
   1  -8   4        7.21       11.49      1.42 o
   2  -8   4      107.27      108.39      2.98 o
   3  -8   4       33.67       27.55      2.85 o
   4  -8   4        0.02        7.85      3.21 o
   5  -8   4      500.23      467.70      9.59 o
   6  -8   4        8.08        6.78      3.00 o
   7  -8   4      150.53      145.54      5.67 o
   8  -8   4       17.88        9.81      7.66 o
   9  -8   4        3.57       17.45     11.46 o
  -8  -7   4       22.23       30.01     11.05 o
  -7  -7   4      221.45      222.51     10.62 o
  -6  -7   4      257.62      245.08      8.88 o
  -5  -7   4       23.97       20.44      4.50 o
  -4  -7   4       86.21       88.15      4.09 o
  -3  -7   4       50.09       48.21      1.52 o
  -2  -7   4      405.14      387.49      6.48 o
  -1  -7   4       23.37       23.91      1.50 o
   0  -7   4      136.00      137.26      2.85 o
   1  -7   4       79.39       83.42      2.23 o
   2  -7   4      271.95      281.40      5.36 o
   3  -7   4        0.02        6.16      1.70 o
   4  -7   4       70.38       68.09      2.69 o
   5  -7   4       66.75       62.61      2.77 o
   6  -7   4       70.57       65.03      3.70 o
   7  -7   4       16.91       18.20      4.63 o
   8  -7   4       24.71       34.46      5.87 o
   9  -7   4        1.45       26.54     10.37 o
  -8  -6   4       98.06       82.62      9.93 o
  -7  -6   4       25.69       41.32      7.99 o
  -6  -6   4      203.96      190.22      8.45 o
  -5  -6   4        6.71       12.26      4.00 o
  -4  -6   4      453.77      432.73      7.62 o
  -3  -6   4      325.63      328.97      5.75 o
  -2  -6   4      464.89      460.84      7.46 o
  -1  -6   4      122.48      103.24      2.19 o
   0  -6   4     1014.49      972.75     14.36 o
   1  -6   4     2321.18     2485.41     33.00 o
   2  -6   4      678.57      676.14      9.33 o
   3  -6   4        2.95        4.80      1.29 o
   4  -6   4        1.64        7.11      1.90 o
   5  -6   4      316.20      306.58      6.23 o
   6  -6   4      735.34      724.68     12.38 o
   7  -6   4       10.63       12.47      5.35 o
   8  -6   4      134.07      138.74      6.68 o
   9  -6   4       30.39       38.29      8.09 o
  10  -6   4       29.46       55.83     14.93 o
  -9  -5   4        3.70       32.62     11.47 o
  -8  -5   4       11.42       15.60     10.17 o
  -7  -5   4       31.08       30.42      7.08 o
  -6  -5   4       13.93       17.23      4.14 o
  -5  -5   4       16.05       12.74      2.96 o
  -4  -5   4      382.49      382.71      5.91 o
  -3  -5   4       66.48       68.82      1.89 o
  -2  -5   4      195.25      216.91      3.48 o
  -1  -5   4      450.51      429.67      5.92 o
   0  -5   4      700.79      690.05     10.11 o
   1  -5   4     3220.36     3536.12     44.47 o
   2  -5   4        0.78        3.37      0.86 o
   3  -5   4      413.91      417.40      5.71 o
   4  -5   4       53.98       53.43      1.93 o
   5  -5   4     2399.59     2389.07     36.03 o
   6  -5   4       10.07       11.61      3.03 o
   7  -5   4      414.28      397.77      9.75 o
   8  -5   4      236.48      223.79      8.25 o
   9  -5   4       26.74       26.17     10.17 o
  10  -5   4        6.32       31.05      9.91 o
  -9  -4   4       36.71       33.64     11.16 o
  -8  -4   4       72.15       58.55      7.70 o
  -7  -4   4        3.93       10.93      6.63 o
  -6  -4   4       65.15       65.57      4.11 o
  -5  -4   4      734.97      738.35     13.00 o
  -4  -4   4       19.94       25.49      1.66 o
  -3  -4   4       89.16       82.16      1.84 o
  -2  -4   4     3008.25     3383.65     39.02 o
  -1  -4   4      309.09      324.58      4.82 o
   0  -4   4        8.49        4.74      0.60 o
   1  -4   4      125.20      104.88      1.69 o
   2  -4   4      567.29      598.51      6.97 o
   3  -4   4     1330.53     1357.76     17.69 o
   4  -4   4       36.96       36.91      1.81 o
   5  -4   4        4.09        7.87      2.10 o
   6  -4   4      755.87      733.95     12.91 o
   7  -4   4      359.06      365.22      9.01 o
   8  -4   4       82.27       82.68      5.45 o
   9  -4   4       53.79       39.37      9.20 o
  10  -4   4        6.55       22.53     10.25 o
  -9  -3   4       47.76       53.37     12.03 o
  -8  -3   4      101.67      100.97      8.46 o
  -7  -3   4      106.50      110.59      5.52 o
  -6  -3   4      174.00      153.62      5.02 o
  -5  -3   4       23.77       22.03      2.21 o
  -4  -3   4      651.89      634.48      9.32 o
  -3  -3   4      442.99      469.98      6.41 o
  -2  -3   4       73.44       85.50      1.67 o
  -1  -3   4       13.23       16.96      0.66 o
   0  -3   4       29.63       30.06      0.84 o
   1  -3   4      245.21      237.80      3.03 o
   2  -3   4      601.36      742.59      9.35 o
   3  -3   4      578.75      662.27      8.95 o
   4  -3   4      206.60      200.69      4.11 o
   5  -3   4      288.53      269.49      5.99 o
   6  -3   4        6.28       15.78      2.77 o
   7  -3   4        0.84        7.57      4.03 o
   8  -3   4       70.46       75.63      5.46 o
   9  -3   4       11.06       24.16      6.63 o
  10  -3   4       27.03       28.67     13.14 o
  -9  -2   4       49.04       48.08     10.09 o
  -8  -2   4       37.17       37.15      5.78 o
  -7  -2   4       12.30       16.03      4.47 o
  -6  -2   4       38.11       37.40      1.77 o
  -5  -2   4     1141.54     1170.71     17.00 o
  -4  -2   4      394.53      376.58      4.97 o
  -3  -2   4       37.96       32.54      0.96 o
  -2  -2   4      488.20      466.05      5.62 o
  -1  -2   4     1827.96     1931.78     23.47 o
   0  -2   4      432.46      355.64      3.98 o
   1  -2   4       83.12       56.52      1.02 o
   2  -2   4        0.72        4.85      0.75 o
   3  -2   4      272.77      278.64      3.76 o
   4  -2   4      296.61      313.50      4.66 o
   5  -2   4       67.75       57.39      2.93 o
   6  -2   4        3.45        4.91      3.20 o
   7  -2   4       69.32       59.65      3.92 o
   8  -2   4        0.33       12.35      5.36 o
   9  -2   4      131.90      136.69      7.51 o
  10  -2   4        0.02       43.42     11.58 o
 -10  -1   4        9.54       36.83     15.75 o
  -9  -1   4      159.10      151.99      8.94 o
  -8  -1   4       12.49       17.38      6.04 o
  -7  -1   4       33.10       42.59      3.90 o
  -6  -1   4      719.28      712.51     11.99 o
  -5  -1   4      269.73      256.73      5.18 o
  -4  -1   4      420.63      394.12      5.44 o
  -3  -1   4     1067.81     1042.82     13.45 o
  -2  -1   4      829.48      931.30     11.75 o
  -1  -1   4      164.90      139.77      2.03 o
   0  -1   4      699.31      641.70      7.17 o
   1  -1   4      158.47      155.85      1.98 o
   2  -1   4       30.96       22.97      0.85 o
   3  -1   4      503.05      484.61      6.21 o
   4  -1   4      193.25      207.48      3.56 o
   5  -1   4       13.71       14.65      2.15 o
   6  -1   4      188.01      172.02      5.48 o
   7  -1   4        2.76       12.28      4.33 o
   8  -1   4      222.11      215.82      7.49 o
   9  -1   4       50.55       64.57      7.04 o
 -10   0   4      103.10      114.04     14.71 o
  -9   0   4        3.42       12.53      7.88 o
  -8   0   4      865.75      857.47     17.39 o
  -7   0   4     1045.71     1069.87     23.65 o
  -6   0   4      184.81      180.43      5.16 o
  -5   0   4        0.41        7.07      2.49 o
  -4   0   4        4.63        6.11      1.70 o
  -3   0   4       21.58       17.76      1.22 o
  -2   0   4      418.96      470.27      6.58 o
  -1   0   4      286.47      318.61      4.56 o
   0   0   4      165.74      153.61      2.15 o
   1   0   4      389.53      441.53      4.90 o
   2   0   4      512.24      480.95      6.11 o
   3   0   4      582.13      589.58      6.87 o
   4   0   4      181.58      185.11      3.35 o
   5   0   4       35.39       35.83      2.29 o
   6   0   4        3.94        9.36      3.07 o
   7   0   4       10.81       12.62      3.86 o
   8   0   4        0.87       14.95      5.88 o
   9   0   4      134.55      160.31     11.58 o
 -10   1   4        0.57       27.62     11.74 o
  -9   1   4       63.79       60.07      8.67 o
  -8   1   4        5.16       15.49      5.49 o
  -7   1   4        6.77        8.61      4.41 o
  -6   1   4       24.16       27.33      3.27 o
  -5   1   4        1.22        5.76      2.60 o
  -4   1   4      808.78      892.07     13.60 o
  -3   1   4     1154.12     1242.54     17.91 o
  -2   1   4        0.10        1.97      0.94 o
  -1   1   4      598.68      634.63      7.98 o
   0   1   4     4531.74     4915.92     57.91 o
   1   1   4      408.99      534.22      6.26 o
   2   1   4      198.97      191.02      2.62 o
   3   1   4     2616.54     2649.32     28.15 o
   4   1   4        5.25        8.17      1.48 o
   5   1   4      389.59      359.55      6.78 o
   6   1   4       14.07       10.63      2.98 o
   7   1   4        2.89       10.47      4.26 o
   8   1   4       94.68      110.33      6.80 o
   9   1   4       39.94       52.57      8.78 o
 -10   2   4       61.59       59.18     11.85 o
  -9   2   4       24.47       27.44      7.39 o
  -8   2   4        0.69       15.56      5.80 o
  -7   2   4       94.47       87.10      5.02 o
  -6   2   4      235.40      226.83      5.59 o
  -5   2   4        0.07        6.47      2.56 o
  -4   2   4       61.03       54.51      2.27 o
  -3   2   4       14.53       12.32      1.46 o
  -2   2   4       60.91       61.32      1.68 o
  -1   2   4     1238.50     1276.18     15.51 o
   0   2   4        4.62        3.59      0.81 o
   1   2   4     3272.60     3796.22     40.69 o
   2   2   4     1028.42     1009.61     11.13 o
   3   2   4       68.98       64.67      1.82 o
   4   2   4      118.77      112.57      2.73 o
   5   2   4      821.49      803.67     12.23 o
   6   2   4       12.62       20.37      2.90 o
   7   2   4       23.64       29.57      5.03 o
   8   2   4      101.46      110.67      8.15 o
   9   2   4       11.59       21.27     10.78 o
 -10   3   4        6.07       28.08     14.04 o
  -9   3   4       78.75       86.29      7.37 o
  -8   3   4       10.01       17.13      6.10 o
  -7   3   4       96.47       93.45      5.55 o
  -6   3   4        2.95       11.18      3.96 o
  -5   3   4       57.63       55.30      3.31 o
  -4   3   4       20.99       19.31      2.07 o
  -3   3   4      214.00      212.36      3.57 o
  -2   3   4      140.83      130.00      2.41 o
  -1   3   4        0.09        1.29      0.92 o
   0   3   4     2251.58     2560.06     30.42 o
   1   3   4       79.93       70.98      1.54 o
   2   3   4       49.15       45.76      1.45 o
   3   3   4      568.56      526.23      7.48 o
   4   3   4       31.70       32.26      1.93 o
   5   3   4      589.16      583.06      9.71 o
   6   3   4       34.08       29.06      4.32 o
   7   3   4      555.38      565.60     13.01 o
   8   3   4      102.67      118.73      8.41 o
  -9   4   4      182.33      175.88      8.13 o
  -8   4   4       35.18       30.63      5.56 o
  -7   4   4       69.59       56.39      5.41 o
  -6   4   4      994.89      944.64     17.52 o
  -5   4   4        0.16        6.79      3.22 o
  -4   4   4       86.10       80.50      2.86 o
  -3   4   4      137.39      126.38      2.69 o
  -2   4   4        9.10       10.74      1.32 o
  -1   4   4     1327.03     1382.89     15.40 o
   0   4   4        1.77        5.23      1.20 o
   1   4   4      207.47      233.92      3.82 o
   2   4   4      271.10      266.88      4.38 o
   3   4   4       18.30       18.54      1.93 o
   4   4   4      108.57       98.61      3.55 o
   5   4   4      105.83      105.80      4.56 o
   6   4   4      241.88      243.97      7.94 o
   7   4   4        1.63       26.00      6.92 o
   8   4   4      518.07      506.87     14.95 o
  -9   5   4      107.79      123.71      9.55 o
  -8   5   4      167.07      163.51      7.94 o
  -7   5   4      758.30      681.59     14.87 o
  -6   5   4      390.63      365.84      9.17 o
  -5   5   4      146.66      140.13      4.90 o
  -4   5   4        9.19       10.97      2.23 o
  -3   5   4       33.54       33.91      1.88 o
  -2   5   4       62.90       58.16      1.71 o
  -1   5   4      583.45      567.61      7.22 o
   0   5   4        2.73        5.38      1.36 o
   1   5   4      162.15      160.86      3.26 o
   2   5   4      222.86      221.50      3.86 o
   3   5   4       44.03       39.86      2.83 o
   4   5   4      164.06      158.55      4.61 o
   5   5   4       36.55       30.79      5.22 o
   6   5   4        4.51       18.67      6.57 o
   7   5   4      287.90      286.89     10.20 o
   8   5   4        0.34       31.73     12.89 o
  -9   6   4       15.16       37.36     11.91 o
  -8   6   4      165.56      170.09      8.48 o
  -7   6   4       67.71       58.24      6.55 o
  -6   6   4      650.67      604.81     13.81 o
  -5   6   4       15.89       21.69      3.23 o
  -4   6   4        6.72        8.71      2.75 o
  -3   6   4      348.11      320.05      5.22 o
  -2   6   4     3282.00     3294.42     44.95 o
  -1   6   4        0.59        6.56      2.51 o
   0   6   4      641.31      617.95      9.95 o
   1   6   4     1145.91     1065.85     16.05 o
   2   6   4       78.25       71.43      2.69 o
   3   6   4      138.79      128.10      3.90 o
   4   6   4       27.60       26.90      5.31 o
   5   6   4        8.49       16.95      5.46 o
   6   6   4       84.33       75.95      6.16 o
   7   6   4        2.63       25.74     11.32 o
  -9   7   4       69.82       72.91     11.59 o
  -8   7   4       15.59       17.26      8.45 o
  -7   7   4       51.42       52.76      5.80 o
  -6   7   4       37.10       44.88      4.80 o
  -5   7   4        0.33        9.24      3.95 o
  -4   7   4       80.09       70.95      2.97 o
  -3   7   4        8.28       10.53      2.36 o
  -2   7   4      192.47      181.39      5.20 o
  -1   7   4      561.76      523.04     10.82 o
   0   7   4      379.31      349.30      7.63 o
   1   7   4      150.15      110.43      3.74 o
   2   7   4        2.12       14.34      2.81 o
   3   7   4        7.59        9.86      5.19 o
   4   7   4       27.88       36.77      5.96 o
   5   7   4       13.22       17.23      6.30 o
   6   7   4        6.30       19.70      9.26 o
   7   7   4       43.73       63.85     13.03 o
  -8   8   4       37.92       42.39     10.12 o
  -7   8   4        2.17       24.29      9.92 o
  -6   8   4        0.54       18.54      6.51 o
  -5   8   4        5.24        7.24      5.69 o
  -4   8   4       19.89       23.95      4.07 o
  -3   8   4      126.63      123.60      4.60 o
  -2   8   4      271.07      267.47      7.71 o
  -1   8   4       34.43       40.66      4.32 o
   0   8   4       26.11       27.42      3.85 o
   1   8   4      459.34      435.32     10.10 o
   2   8   4        0.87       10.80      5.02 o
   3   8   4       53.05       55.07      4.89 o
   4   8   4        9.01       22.37      6.95 o
   5   8   4      188.86      208.01     11.21 o
   6   8   4       41.57       57.23     11.31 o
  -8   9   4      465.84      442.14     20.08 o
  -7   9   4       18.34       28.73     10.36 o
  -6   9   4       88.65       94.05      9.35 o
  -5   9   4       46.25       42.60      6.73 o
  -4   9   4       46.54       38.07      6.29 o
  -3   9   4      288.76      278.61      8.44 o
  -2   9   4       94.46       99.62      7.02 o
  -1   9   4      158.55      160.05      7.26 o
   0   9   4      189.66      182.44      6.97 o
   1   9   4        9.52       14.22      5.73 o
   2   9   4      160.88      153.26      6.62 o
   3   9   4       59.95       51.03      7.30 o
   4   9   4       15.09       16.20     11.11 o
   5   9   4        5.51       25.26     11.58 o
  -7  10   4        5.37       24.59     19.45 o
  -6  10   4        7.04       17.42     12.55 o
  -5  10   4       36.84       43.06     10.31 o
  -4  10   4      109.47       99.42      8.78 o
  -3  10   4       41.10       34.68      7.35 o
  -2  10   4       23.04       33.88      7.77 o
  -1  10   4       38.36       36.81      6.35 o
   0  10   4        5.62        5.07      5.75 o
   1  10   4       37.74       45.16      6.64 o
   2  10   4       27.86       28.39      7.63 o
   3  10   4       22.55       21.34      9.27 o
   4  10   4        0.39       22.96     11.69 o
  -6  11   4       19.71       60.85     20.95 o
  -5  11   4        5.83       30.72     11.27 o
  -4  11   4        3.50        7.33     10.27 o
  -3  11   4       66.76       47.88      8.94 o
  -2  11   4        3.93       16.10      8.29 o
  -1  11   4       12.24       28.19      9.68 o
   0  11   4       94.20       89.32      8.13 o
   1  11   4       48.80       49.29      7.90 o
   2  11   4       46.44       50.92     10.05 o
   3  11   4      207.64      198.94     12.42 o
  -5  12   4        9.57       15.26     18.80 o
  -4  12   4      204.08      194.84     13.64 o
  -3  12   4        5.57       17.66     11.65 o
  -2  12   4      167.73      150.54     10.18 o
  -1  12   4        0.47       30.60     10.19 o
   0  12   4       85.19       85.53     10.51 o
   1  12   4       69.53       67.33     11.04 o
  -1 -15   5      109.57      114.37     16.31 o
   0 -15   5       27.19       41.18     10.78 o
   1 -15   5       34.03       27.00     11.29 o
   2 -15   5       85.61       88.72     12.08 o
   3 -15   5       17.17       38.12     13.81 o
   4 -15   5       47.47       63.44     12.77 o
  -3 -14   5        6.89       36.49     14.90 o
  -2 -14   5      149.76      128.35     11.21 o
  -1 -14   5       14.97       34.74      8.40 o
   0 -14   5      152.12      154.99      7.49 o
   1 -14   5       70.11       73.80      8.51 o
   2 -14   5      152.41      153.28     11.54 o
   3 -14   5       86.59      106.29     11.39 o
   4 -14   5      437.26      454.28     17.43 o
   5 -14   5        2.29       30.24     13.29 o
   6 -14   5      157.25      152.95     18.25 o
  -4 -13   5        4.52       26.60     13.02 o
  -3 -13   5       30.63       45.26     10.13 o
  -2 -13   5      107.04      115.01      7.09 o
  -1 -13   5      104.47      106.92      5.53 o
   0 -13   5      486.91      477.68      9.36 o
   1 -13   5        3.09       18.52      6.28 o
   2 -13   5       73.31       76.42      7.98 o
   3 -13   5       73.35       67.59      7.73 o
   4 -13   5       38.37       31.62      9.10 o
   5 -13   5      203.92      209.17     15.09 o
   6 -13   5        4.16       31.44     13.08 o
   7 -13   5        2.18       25.43     17.71 o
  -5 -12   5       12.77       24.36     13.02 o
  -4 -12   5       17.38       19.91      7.71 o
  -3 -12   5        0.65       24.00      6.15 o
  -2 -12   5       38.07       37.82      3.93 o
  -1 -12   5       24.68       28.40      3.33 o
   0 -12   5       24.03       23.36      3.32 o
   1 -12   5       56.45       54.74      3.97 o
   2 -12   5      222.91      216.22      6.82 o
   3 -12   5      167.64      161.13      6.76 o
   4 -12   5        2.65       15.01      6.51 o
   5 -12   5       46.76       40.96      7.84 o
   6 -12   5       19.16       28.58     12.04 o
   7 -12   5       91.87      115.13     12.33 o
  -6 -11   5       18.44       31.87     12.82 o
  -5 -11   5       33.59       32.63     10.63 o
  -4 -11   5       31.22       41.06      6.80 o
  -3 -11   5      150.07      143.46      5.13 o
  -2 -11   5       84.61       85.53      3.69 o
  -1 -11   5       77.49       68.69      3.24 o
   0 -11   5      393.37      391.24      6.56 o
   1 -11   5      175.34      169.80      3.64 o
   2 -11   5       19.06       23.54      2.82 o
   3 -11   5       64.05       66.00      6.54 o
   4 -11   5        2.72       20.59      6.41 o
   5 -11   5      129.25      135.96      8.05 o
   6 -11   5      319.15      341.78     12.58 o
   7 -11   5      114.87      125.49     11.40 o
   8 -11   5       22.23       43.92     12.81 o
  -6 -10   5       50.71       32.56     11.34 o
  -5 -10   5        1.92       22.20      9.33 o
  -4 -10   5      147.94      137.78      5.75 o
  -3 -10   5       52.07       54.76      3.50 o
  -2 -10   5       15.47       16.63      3.17 o
  -1 -10   5      346.33      345.46      5.46 o
   0 -10   5       91.19       82.92      2.53 o
   1 -10   5        7.14       11.57      2.20 o
   2 -10   5       10.78       12.67      2.18 o
   3 -10   5       85.29       97.04      4.85 o
   4 -10   5        5.62        8.92      6.07 o
   5 -10   5        9.06       23.27      6.40 o
   6 -10   5      154.21      160.06      7.16 o
   7 -10   5        0.15       20.05      8.62 o
   8 -10   5       18.19       21.70     14.70 o
  -7  -9   5      676.48      645.84     22.53 o
  -6  -9   5      263.99      241.55     10.04 o
  -5  -9   5       62.57       65.65      5.48 o
  -4  -9   5        5.58       10.30      5.29 o
  -3  -9   5      192.65      184.83      3.57 o
  -2  -9   5       59.86       58.66      2.72 o
  -1  -9   5      163.38      160.36      3.03 o
   0  -9   5        8.42       11.69      1.72 o
   1  -9   5      185.72      177.35      3.35 o
   2  -9   5        0.40        7.92      2.71 o
   3  -9   5       72.66       60.61      3.83 o
   4  -9   5        5.70       20.06      4.61 o
   5  -9   5        9.12       10.69      2.68 o
   6  -9   5       87.78       68.88      7.08 o
   7  -9   5      128.67      121.13      8.79 o
   8  -9   5        1.91       16.56      9.34 o
   9  -9   5       74.13       69.29     15.29 o
  -8  -8   5        2.70       40.19     15.74 o
  -7  -8   5       14.24       24.69     10.04 o
  -6  -8   5       12.49       21.55      7.91 o
  -5  -8   5       34.60       32.52      6.69 o
  -4  -8   5      857.02      866.39     14.55 o
  -3  -8   5      250.24      266.87      4.38 o
  -2  -8   5        1.23        5.23      2.02 o
  -1  -8   5      186.36      178.79      3.25 o
   0  -8   5       93.81       84.78      2.10 o
   1  -8   5       28.08       25.97      1.64 o
   2  -8   5      180.18      184.88      4.17 o
   3  -8   5       30.88       33.25      2.91 o
   4  -8   5        4.44        9.69      2.65 o
   5  -8   5      195.63      177.23      5.29 o
   6  -8   5        3.13        7.66      3.95 o
   7  -8   5      109.02       98.67      6.00 o
   8  -8   5       57.57       66.65      9.46 o
   9  -8   5        1.11       10.80     12.90 o
  -8  -7   5       18.35       29.86     13.32 o
  -7  -7   5       36.10       32.44      8.67 o
  -6  -7   5       23.80       33.80      7.03 o
  -5  -7   5       89.22       76.73      5.61 o
  -4  -7   5       22.72       18.26      2.44 o
  -3  -7   5      201.22      182.43      3.51 o
  -2  -7   5      369.39      364.34      5.75 o
  -1  -7   5      300.16      294.55      5.45 o
   0  -7   5      190.19      233.47      4.00 o
   1  -7   5        7.08        3.78      1.24 o
   2  -7   5      637.85      663.81      9.73 o
   3  -7   5       35.01       32.04      1.38 o
   4  -7   5     2311.79     2329.53     35.32 o
   5  -7   5        0.79        6.67      2.92 o
   6  -7   5       52.47       52.14      3.92 o
   7  -7   5      295.45      300.96      8.99 o
   8  -7   5       95.19       91.29      6.49 o
   9  -7   5       33.44       33.16      9.21 o
  -8  -6   5       33.86       46.93     12.55 o
  -7  -6   5        0.36       16.80      8.59 o
  -6  -6   5        1.71        5.25      6.50 o
  -5  -6   5       65.50       58.11      4.62 o
  -4  -6   5       85.65       81.00      3.53 o
  -3  -6   5       99.66       91.38      2.57 o
  -2  -6   5       57.76       54.30      1.60 o
  -1  -6   5       50.37       48.14      1.58 o
   0  -6   5      100.40       96.86      2.12 o
   1  -6   5     1012.45     1058.04     15.09 o
   2  -6   5       30.36       42.17      1.61 o
   3  -6   5      635.01      637.97      8.69 o
   4  -6   5     1994.06     2019.93     27.21 o
   5  -6   5     2708.70     2675.53     43.25 o
   6  -6   5       83.45       83.64      3.39 o
   7  -6   5        2.53       16.22      4.91 o
   8  -6   5      117.59      126.02      6.89 o
   9  -6   5      224.58      218.79      9.97 o
  -9  -5   5        0.03       41.83     13.39 o
  -8  -5   5        6.57        6.00      9.98 o
  -7  -5   5        9.56       19.78      6.83 o
  -6  -5   5       11.72       17.80      6.41 o
  -5  -5   5       18.08       21.09      3.16 o
  -4  -5   5      424.46      421.56      6.87 o
  -3  -5   5       13.70       18.27      1.45 o
  -2  -5   5      159.36      153.31      2.62 o
  -1  -5   5      220.07      213.03      3.39 o
   0  -5   5        0.98        2.96      0.84 o
   1  -5   5      874.97      875.99     11.90 o
   2  -5   5       98.04       88.17      1.86 o
   3  -5   5       45.13       49.69      1.36 o
   4  -5   5     2298.42     2303.56     34.34 o
   5  -5   5        3.23        3.38      2.29 o
   6  -5   5       11.85       18.07      3.36 o
   7  -5   5        0.35        5.00      4.45 o
   8  -5   5       10.15       21.36      4.85 o
   9  -5   5      252.72      278.57     10.16 o
  -9  -4   5        4.01       32.61     10.18 o
  -8  -4   5      184.34      167.03      9.97 o
  -7  -4   5        8.87       25.02      7.51 o
  -6  -4   5       12.78       16.52      4.63 o
  -5  -4   5     1244.81     1215.93     20.18 o
  -4  -4   5      298.48      313.34      5.58 o
  -3  -4   5      597.68      549.95      7.25 o
  -2  -4   5     1941.03     2082.54     27.52 o
  -1  -4   5       39.37       35.99      0.88 o
   0  -4   5       41.35       32.70      1.06 o
   1  -4   5        0.06        2.55      0.62 o
   2  -4   5        9.84        9.03      0.86 o
   3  -4   5      517.31      515.01      7.20 o
   4  -4   5      518.58      497.68      8.19 o
   5  -4   5        0.28        8.82      2.54 o
   6  -4   5      313.43      281.41      6.81 o
   7  -4   5      257.45      247.80      7.31 o
   8  -4   5      275.29      285.84      8.26 o
   9  -4   5      327.28      322.55     11.34 o
  -9  -3   5      208.88      182.40     13.48 o
  -8  -3   5       18.53       15.13      8.17 o
  -7  -3   5      122.26      122.35      7.96 o
  -6  -3   5       27.99       26.93      3.24 o
  -5  -3   5      456.49      473.53      8.79 o
  -4  -3   5      582.24      575.21      8.52 o
  -3  -3   5     2658.03     2908.67     35.12 o
  -2  -3   5       67.82       74.41      1.69 o
  -1  -3   5      148.33      169.89      2.44 o
   0  -3   5       35.62       42.07      0.98 o
   1  -3   5       84.15       95.62      3.46 o
   2  -3   5      920.24     1043.41     12.54 o
   3  -3   5      902.75      958.39     11.68 o
   4  -3   5       65.71       59.38      2.06 o
   5  -3   5      558.02      548.65      9.84 o
   6  -3   5       14.32       12.68      3.19 o
   7  -3   5        9.64       12.85      4.36 o
   8  -3   5       83.77       78.32      5.87 o
   9  -3   5        5.28       18.80      7.57 o
  -9  -2   5       27.96       24.41     11.36 o
  -8  -2   5       42.90       42.60      5.73 o
  -7  -2   5      264.41      258.10      8.44 o
  -6  -2   5       13.66       16.38      1.92 o
  -5  -2   5      420.03      412.76      6.85 o
  -4  -2   5      244.49      247.51      3.88 o
  -3  -2   5      876.26      927.85     11.63 o
  -2  -2   5     1636.35     1725.27     19.89 o
  -1  -2   5      259.56      293.53      3.90 o
   0  -2   5      131.26      152.62      2.23 o
   1  -2   5     2141.13     2600.01     29.19 o
   2  -2   5      309.74      343.43      4.47 o
   3  -2   5      116.02      133.84      2.50 o
   4  -2   5      431.05      447.04      6.71 o
   5  -2   5       13.24       21.32      2.32 o
   6  -2   5        7.91        8.55      3.17 o
   7  -2   5       20.16       20.93      4.10 o
   8  -2   5       34.34       35.75      5.29 o
   9  -2   5       42.06       45.56      7.93 o
  -9  -1   5       14.11       21.49      8.73 o
  -8  -1   5        0.49       12.87      5.31 o
  -7  -1   5        0.92       13.23      4.08 o
  -6  -1   5      306.42      306.79      6.42 o
  -5  -1   5       68.79       68.73      2.49 o
  -4  -1   5      550.51      541.78      7.95 o
  -3  -1   5       31.67       34.02      1.41 o
  -2  -1   5      433.09      460.07      6.03 o
  -1  -1   5      239.39      291.94      3.83 o
   0  -1   5      296.93      284.20      3.70 o
   1  -1   5      321.87      365.70      4.47 o
   2  -1   5      151.33      182.70      2.73 o
   3  -1   5      414.21      450.72      5.81 o
   4  -1   5        0.03        6.21      1.64 o
   5  -1   5        3.65       13.88      2.09 o
   6  -1   5      563.54      474.32      8.64 o
   7  -1   5      105.44       88.59      4.78 o
   8  -1   5      180.30      180.58      6.42 o
   9  -1   5        3.44       20.23      8.23 o
 -10   0   5       73.00       81.01     13.41 o
  -9   0   5        0.03       27.78      9.81 o
  -8   0   5       45.72       44.17      5.88 o
  -7   0   5        8.98       14.03      5.19 o
  -6   0   5       30.44       24.64      3.75 o
  -5   0   5      183.06      184.44      4.54 o
  -4   0   5      218.07      202.84      4.17 o
  -3   0   5      224.93      240.50      4.00 o
  -2   0   5        7.47        4.93      1.09 o
  -1   0   5     2740.04     2979.77     37.72 o
   0   0   5      443.46      499.08      6.25 o
   1   0   5      869.15      898.26      9.32 o
   2   0   5      582.54      600.46      7.36 o
   3   0   5        1.52        4.48      1.22 o
   4   0   5      679.86      677.06      9.13 o
   5   0   5       33.59       40.89      2.36 o
   6   0   5        3.62       14.94      3.68 o
   7   0   5      108.68      109.98      5.40 o
   8   0   5       73.97       66.58      6.67 o
   9   0   5      834.99      833.37     22.43 o
 -10   1   5       18.10       18.22     15.82 o
  -9   1   5        1.64       28.30      9.52 o
  -8   1   5       11.57       23.14      6.33 o
  -7   1   5       90.13       93.49      6.25 o
  -6   1   5        2.16       10.43      3.33 o
  -5   1   5       95.33       86.41      3.65 o
  -4   1   5      117.07      118.84      3.41 o
  -3   1   5        0.39        4.76      1.47 o
  -2   1   5      409.87      374.57      5.24 o
  -1   1   5      315.27      327.91      5.20 o
   0   1   5      501.05      501.84      6.32 o
   1   1   5        0.17        2.88      1.01 o
   2   1   5        0.21        4.31      1.03 o
   3   1   5       46.52       42.34      1.52 o
   4   1   5     1133.93     1129.73     15.57 o
   5   1   5       18.65       19.00      2.52 o
   6   1   5        6.56        8.39      3.57 o
   7   1   5      158.21      161.88      5.31 o
   8   1   5        4.32       17.74      6.92 o
   9   1   5       79.55       72.70     10.81 o
 -10   2   5       32.25       35.50     13.19 o
  -9   2   5       44.06       48.93      8.92 o
  -8   2   5       13.67       16.09      6.88 o
  -7   2   5      168.88      160.14      6.21 o
  -6   2   5      132.93      127.43      4.54 o
  -5   2   5      141.67      124.63      4.54 o
  -4   2   5      163.36      156.12      3.99 o
  -3   2   5       32.62       38.55      1.87 o
  -2   2   5      297.60      306.80      4.93 o
  -1   2   5      420.48      421.82      6.00 o
   0   2   5       99.16      101.49      2.16 o
   1   2   5     1053.95     1130.33     13.18 o
   2   2   5      498.32      488.82      6.40 o
   3   2   5      430.55      416.28      6.25 o
   4   2   5      176.45      169.51      3.81 o
   5   2   5      237.67      227.45      5.05 o
   6   2   5       33.00       34.48      3.14 o
   7   2   5       39.86       44.66      5.15 o
   8   2   5       19.19       20.43      8.30 o
   9   2   5        4.67       32.01     12.97 o
  -9   3   5        3.19       21.60      8.40 o
  -8   3   5      153.47      138.19      7.06 o
  -7   3   5      207.13      196.24      8.54 o
  -6   3   5        2.31        8.95      3.90 o
  -5   3   5      393.92      365.10      8.05 o
  -4   3   5       29.83       28.71      2.39 o
  -3   3   5       95.40       90.83      2.47 o
  -2   3   5      315.23      310.51      5.30 o
  -1   3   5      243.36      245.03      4.12 o
   0   3   5     1193.84     1346.26     17.18 o
   1   3   5      701.00      666.16      8.45 o
   2   3   5      469.25      453.81      6.27 o
   3   3   5      676.07      658.44      9.21 o
   4   3   5      348.60      336.90      6.35 o
   5   3   5      190.80      185.56      4.77 o
   6   3   5        0.50       12.65      4.80 o
   7   3   5      250.68      240.07      8.89 o
   8   3   5       19.50       32.78     10.12 o
  -9   4   5       83.57       88.22      7.83 o
  -8   4   5       83.73       93.22      7.73 o
  -7   4   5       45.28       41.01      6.30 o
  -6   4   5       47.81       67.49      4.58 o
  -5   4   5      578.97      532.93     10.63 o
  -4   4   5      237.64      222.66      5.51 o
  -3   4   5      814.89      800.55     12.00 o
  -2   4   5        0.29        6.18      1.90 o
  -1   4   5       53.51       48.56      1.44 o
   0   4   5      111.77       98.30      2.25 o
   1   4   5      341.14      357.90      5.39 o
   2   4   5      164.02      162.68      3.11 o
   3   4   5      196.72      195.34      4.18 o
   4   4   5      323.04      311.03      7.11 o
   5   4   5       21.39       17.34      4.69 o
   6   4   5      164.06      139.40      6.71 o
   7   4   5      107.09       94.96      7.20 o
   8   4   5      157.53      152.50     10.31 o
  -9   5   5        5.88       24.76      9.67 o
  -8   5   5      133.94      115.68      8.38 o
  -7   5   5       92.14       87.09      6.37 o
  -6   5   5      122.98      112.71      5.52 o
  -5   5   5        0.02       11.46      3.84 o
  -4   5   5      184.97      176.24      4.59 o
  -3   5   5     1128.39     1095.37     16.67 o
  -2   5   5     1391.41     1425.06     18.40 o
  -1   5   5       39.63       37.33      1.62 o
   0   5   5       33.48       36.81      1.63 o
   1   5   5       76.09       44.47      2.34 o
   2   5   5      845.52      757.81     12.09 o
   3   5   5       16.48       19.48      2.68 o
   4   5   5      256.60      245.07      7.81 o
   5   5   5       69.88       66.14      5.69 o
   6   5   5        9.04       25.90      6.21 o
   7   5   5       66.34       71.90      8.38 o
  -9   6   5        4.74       24.80     12.47 o
  -8   6   5       67.17       78.83      9.00 o
  -7   6   5      122.13      108.05      7.95 o
  -6   6   5       71.08       71.12      4.96 o
  -5   6   5      239.12      226.10      5.62 o
  -4   6   5      384.47      377.64      7.48 o
  -3   6   5      469.48      454.33      7.25 o
  -2   6   5      172.19      169.31      3.73 o
  -1   6   5       69.56       67.38      2.36 o
   0   6   5       37.64       40.14      2.53 o
   1   6   5        0.06        7.11      2.32 o
   2   6   5      367.82      318.21      6.60 o
   3   6   5      199.68      182.94      6.08 o
   4   6   5       32.98       42.79      5.11 o
   5   6   5       92.20       86.40      6.52 o
   6   6   5       31.16       44.41      8.33 o
   7   6   5        6.89       51.23     13.45 o
  -8   7   5        5.01       21.25     10.46 o
  -7   7   5      112.03      117.75      7.09 o
  -6   7   5      140.91      146.99      6.22 o
  -5   7   5        3.43       11.67      4.67 o
  -4   7   5      182.16      183.92      5.18 o
  -3   7   5       81.11       72.80      2.96 o
  -2   7   5       28.56       35.72      3.40 o
  -1   7   5      170.03      166.78      5.69 o
   0   7   5       14.56       18.81      3.35 o
   1   7   5      109.36       89.61      3.62 o
   2   7   5      170.12      163.15      5.38 o
   3   7   5       46.02       40.18      4.87 o
   4   7   5        6.68       26.51      7.62 o
   5   7   5       23.02       38.25     10.18 o
   6   7   5       23.00       38.44     10.89 o
  -8   8   5       10.46       43.72     14.88 o
  -7   8   5       13.07       29.21      9.93 o
  -6   8   5        1.18       18.94      7.82 o
  -5   8   5       75.91       90.69      6.16 o
  -4   8   5       71.44       72.23      4.56 o
  -3   8   5        1.38       13.01      5.99 o
  -2   8   5       99.25       86.33      6.52 o
  -1   8   5        1.46        4.41      5.56 o
   0   8   5        1.64        8.01      5.04 o
   1   8   5      108.10       93.24      5.83 o
   2   8   5      155.66      146.25      7.04 o
   3   8   5        0.02       18.11      6.77 o
   4   8   5       11.10       15.12      9.01 o
   5   8   5       15.59       29.29     10.11 o
  -7   9   5        0.19       17.41     10.66 o
  -6   9   5       42.09       63.75     10.13 o
  -5   9   5       18.13       53.48      8.39 o
  -4   9   5       14.75       18.82      6.65 o
  -3   9   5       60.24       60.17      6.82 o
  -2   9   5       62.32       58.93      7.17 o
  -1   9   5      111.87      106.92      6.98 o
   0   9   5       85.86       85.33      6.13 o
   1   9   5       28.35       26.55      5.71 o
   2   9   5      148.17      138.45      7.82 o
   3   9   5       12.33       15.48      6.87 o
   4   9   5        8.39       13.34     10.68 o
  -6  10   5       25.25       54.68     18.05 o
  -5  10   5       22.82       24.60     10.25 o
  -4  10   5      106.39       92.67     10.67 o
  -3  10   5        3.68       18.20      9.42 o
  -2  10   5       41.05       39.49     12.52 o
  -1  10   5      720.03      758.06     21.77 o
   0  10   5       81.86       82.84      7.23 o
   1  10   5      289.33      299.02     10.73 o
   2  10   5      195.33      186.01      9.53 o
   3  10   5       52.54       77.73     10.83 o
  -5  11   5       24.02       43.36     13.45 o
  -4  11   5       24.94       35.47     11.73 o
  -3  11   5       20.45       15.31      9.95 o
  -2  11   5      122.12      124.52     10.15 o
  -1  11   5        0.32       30.40      9.89 o
   0  11   5      157.30      162.78      9.44 o
   1  11   5      196.93      193.28     10.70 o
   2  11   5      485.94      512.49     15.85 o
  -3  12   5       41.27       22.31     13.16 o
  -2  12   5       71.48       80.43     11.21 o
  -1  12   5       30.59       41.19     12.86 o
   0  12   5       29.42       36.15     13.48 o
  -1 -15   6      113.54      100.65     17.78 o
   0 -15   6       16.17       39.13      9.66 o
   1 -15   6       17.59       50.07     14.03 o
   2 -15   6      120.22      138.64     13.37 o
   3 -15   6       62.63       56.91     14.47 o
   4 -15   6        6.17       20.08     12.75 o
  -3 -14   6        3.67       44.14     14.67 o
  -2 -14   6        2.91       30.80     12.41 o
  -1 -14   6       50.93       52.33      7.81 o
   0 -14   6        7.50       22.32      6.98 o
   1 -14   6      242.82      248.21      8.77 o
   2 -14   6       34.72       51.49      9.20 o
   3 -14   6        3.30       30.00     11.51 o
   4 -14   6       25.71       38.28     11.81 o
   5 -14   6      407.53      458.91     18.77 o
   6 -14   6       47.27       54.53     17.78 o
  -4 -13   6       15.86       26.35     12.87 o
  -3 -13   6       13.88       25.08     10.60 o
  -2 -13   6       12.87       12.95      7.09 o
  -1 -13   6       56.49       69.65      4.94 o
   0 -13   6      319.91      322.32      6.70 o
   1 -13   6        9.03       12.64      5.97 o
   2 -13   6      405.20      409.56     11.25 o
   3 -13   6       44.60       52.61      7.30 o
   4 -13   6        2.25       32.06      8.30 o
   5 -13   6       70.93       66.24      9.56 o
   6 -13   6       54.14       63.05     12.28 o
   7 -13   6        4.10       49.00     16.13 o
  -5 -12   6       29.66       50.31     14.39 o
  -4 -12   6        9.04       26.52      8.32 o
  -3 -12   6        1.66       24.11      5.72 o
  -2 -12   6       71.73       87.50      4.14 o
  -1 -12   6       42.46       42.53      3.76 o
   0 -12   6      291.71      288.93      5.51 o
   1 -12   6      160.06      167.93      5.35 o
   2 -12   6       88.85       95.00      5.65 o
   3 -12   6        0.03        8.28      5.99 o
   4 -12   6       13.75       24.54      7.54 o
   5 -12   6      107.17      116.10      7.87 o
   6 -12   6       41.74       43.64      9.14 o
   7 -12   6      103.56       86.17     11.12 o
  -6 -11   6       38.79       29.46     14.18 o
  -5 -11   6       83.73      103.50      9.75 o
  -4 -11   6       20.66       27.98      7.68 o
  -3 -11   6       41.62       52.36      4.09 o
  -2 -11   6       19.40       22.67      3.19 o
  -1 -11   6      375.10      368.47      6.04 o
   0 -11   6      191.88      193.72      4.29 o
   1 -11   6      146.35      132.90      3.32 o
   2 -11   6       69.31       72.47      4.10 o
   3 -11   6        0.95       13.97      5.96 o
   4 -11   6       26.30       32.43      6.69 o
   5 -11   6       22.72       29.89      7.25 o
   6 -11   6       50.07       49.98      8.10 o
   7 -11   6        0.27       23.21     10.28 o
   8 -11   6        9.85       57.68     22.62 o
  -6 -10   6       15.93       48.12     11.30 o
  -5 -10   6        1.33       18.12      7.87 o
  -4 -10   6       24.42       27.70      4.74 o
  -3 -10   6      225.28      222.22      5.34 o
  -2 -10   6      126.75      126.93      3.46 o
  -1 -10   6      206.30      206.75      4.02 o
   0 -10   6       42.35       36.71      2.72 o
   1 -10   6       14.10       19.45      2.07 o
   2 -10   6       13.07       18.52      3.07 o
   3 -10   6       30.87       29.56      4.57 o
   4 -10   6        0.11        8.42      5.12 o
   5 -10   6      180.79      184.61      9.44 o
   6 -10   6      191.55      188.79      9.35 o
   7 -10   6       31.40       44.48      8.77 o
   8 -10   6      101.72      123.61     14.58 o
  -7  -9   6        6.72       21.06     12.14 o
  -6  -9   6       16.40       46.50      9.46 o
  -5  -9   6       35.78       37.10      8.13 o
  -4  -9   6        1.69        6.28      4.19 o
  -3  -9   6       43.55       41.42      1.80 o
  -2  -9   6       87.73       82.40      3.11 o
  -1  -9   6      130.86      120.99      2.97 o
   0  -9   6      238.87      242.78      4.78 o
   1  -9   6      659.18      695.05     10.55 o
   2  -9   6       95.15       89.65      2.62 o
   3  -9   6       51.26       42.08      3.66 o
   4  -9   6      144.49      140.35      6.01 o
   5  -9   6       76.55       67.16      4.08 o
   6  -9   6      566.79      550.26     14.72 o
   7  -9   6       18.78       29.61      7.91 o
   8  -9   6        6.07       24.52     10.22 o
   9  -9   6        2.32       38.94     18.93 o
  -8  -8   6        8.56       49.91     12.78 o
  -7  -8   6       12.02       19.88      9.94 o
  -6  -8   6       37.58       31.31      8.05 o
  -5  -8   6        4.35       10.30      5.99 o
  -4  -8   6       97.66       96.87      3.91 o
  -3  -8   6      309.28      310.28      5.74 o
  -2  -8   6        1.93        5.92      1.94 o
  -1  -8   6       65.63       65.09      2.22 o
   0  -8   6     1593.53     1593.53     23.20 o
   1  -8   6       26.47       21.80      1.89 o
   2  -8   6      102.91      104.10      2.88 o
   3  -8   6      592.88      572.94     10.76 o
   4  -8   6      498.06      508.29      9.74 o
   5  -8   6        4.42        9.56      4.45 o
   6  -8   6       39.17       36.03      4.34 o
   7  -8   6        4.94       10.65      5.79 o
   8  -8   6       74.18       74.77      8.41 o
   9  -8   6       49.65       60.38     12.79 o
  -8  -7   6        9.46       25.47     12.00 o
  -7  -7   6        4.60       18.22      8.19 o
  -6  -7   6        0.00       11.85      8.33 o
  -5  -7   6       37.82       44.41      4.36 o
  -4  -7   6       80.28       75.55      3.67 o
  -3  -7   6      191.54      185.30      3.88 o
  -2  -7   6      354.56      327.85      5.42 o
  -1  -7   6      451.55      441.60      6.88 o
   0  -7   6       30.44       29.29      1.52 o
   1  -7   6      215.30      206.57      3.97 o
   2  -7   6       92.73       92.08      2.33 o
   3  -7   6        2.17        4.83      1.68 o
   4  -7   6       12.75       13.70      2.13 o
   5  -7   6      254.15      237.07      5.89 o
   6  -7   6        0.05       11.51      5.06 o
   7  -7   6        8.32       17.26      5.67 o
   8  -7   6      490.43      499.87     14.83 o
   9  -7   6        0.32       39.12     11.52 o
  -8  -6   6       23.47       44.94      9.83 o
  -7  -6   6       18.88       29.24      9.10 o
  -6  -6   6       34.97       37.00      6.28 o
  -5  -6   6       71.27       72.60      3.66 o
  -4  -6   6       20.86       18.95      3.30 o
  -3  -6   6      565.30      564.42      9.78 o
  -2  -6   6      350.21      340.93      5.91 o
  -1  -6   6       27.81       22.71      1.17 o
   0  -6   6     1056.38     1104.89     14.41 o
   1  -6   6      200.94      191.28      3.22 o
   2  -6   6       27.67       30.15      1.34 o
   3  -6   6      291.24      310.38      4.87 o
   4  -6   6      863.81      875.63     12.94 o
   5  -6   6      345.66      344.81      7.43 o
   6  -6   6      333.36      316.22      7.81 o
   7  -6   6      170.92      175.08      6.53 o
   8  -6   6        2.10       23.13      7.16 o
   9  -6   6       99.62      105.99      8.69 o
  -9  -5   6      138.40      140.07     15.06 o
  -8  -5   6       27.77       34.34      9.70 o
  -7  -5   6        1.39       11.37      6.48 o
  -6  -5   6      887.50      843.37     26.40 o
  -5  -5   6      263.35      264.11      6.01 o
  -4  -5   6      259.83      248.57      5.34 o
  -3  -5   6        4.23       10.68      2.41 o
  -2  -5   6      696.78      719.61      9.49 o
  -1  -5   6     1345.29     1364.79     16.23 o
   0  -5   6      237.32      221.82      3.29 o
   1  -5   6       20.64       20.87      0.83 o
   2  -5   6        7.56        9.87      1.05 o
   3  -5   6      399.86      375.91      5.53 o
   4  -5   6       36.94       31.99      2.16 o
   5  -5   6      525.82      496.80      9.14 o
   6  -5   6      215.92      223.17      5.46 o
   7  -5   6        3.41       11.85      4.88 o
   8  -5   6      122.12      116.71      6.12 o
   9  -5   6      218.05      241.89     11.56 o
  -9  -4   6        6.57       40.77     12.15 o
  -8  -4   6       33.95       35.19      7.84 o
  -7  -4   6       51.98       47.81      7.72 o
  -6  -4   6       57.15       64.89      5.32 o
  -5  -4   6       86.91       86.57      3.97 o
  -4  -4   6       12.45       18.66      2.27 o
  -3  -4   6      184.49      180.14      3.30 o
  -2  -4   6     4257.99     4766.76     59.11 o
  -1  -4   6     5098.23     6012.95     71.47 o
   0  -4   6      188.25      201.81      3.00 o
   1  -4   6       14.16       21.91      0.86 o
   2  -4   6      286.78      302.92      4.08 o
   3  -4   6      186.89      178.48      3.35 o
   4  -4   6      187.46      189.41      3.97 o
   5  -4   6      117.19      102.39      3.67 o
   6  -4   6      117.12      110.87      4.36 o
   7  -4   6      175.03      172.90      5.74 o
   8  -4   6       63.23       60.45      5.28 o
   9  -4   6       17.34       40.10      8.05 o
  -9  -3   6       70.29       78.18     11.60 o
  -8  -3   6       42.26       56.38      8.57 o
  -7  -3   6       26.48       32.64      6.52 o
  -6  -3   6      244.93      225.94      8.13 o
  -5  -3   6       52.49       55.16      2.48 o
  -4  -3   6      120.64      107.35      2.77 o
  -3  -3   6       21.50       15.13      1.46 o
  -2  -3   6     4058.31     4623.06     58.39 o
  -1  -3   6       80.98       70.87      1.43 o
   0  -3   6      791.71      806.40      8.78 o
   1  -3   6      318.87      306.97      3.96 o
   2  -3   6     2489.22     2806.30     30.64 o
   3  -3   6       56.68       76.48      1.89 o
   4  -3   6      177.69      181.69      3.70 o
   5  -3   6     1586.09     1410.44     21.93 o
   6  -3   6       32.49       22.36      4.00 o
   7  -3   6        0.76       10.28      5.03 o
   8  -3   6      229.55      234.82      7.59 o
   9  -3   6        0.89       26.52      7.61 o
  -9  -2   6        0.11       22.67     10.57 o
  -8  -2   6       57.23       45.60      7.73 o
  -7  -2   6      148.24      146.74      7.72 o
  -6  -2   6       35.00       36.90      2.56 o
  -5  -2   6      305.96      293.92      5.37 o
  -4  -2   6      245.58      250.85      4.16 o
  -3  -2   6      520.60      543.79      7.66 o
  -2  -2   6       41.88       32.27      1.10 o
  -1  -2   6      919.64      954.29     11.19 o
   0  -2   6      147.14      161.11      2.61 o
   1  -2   6       79.78       72.11      1.45 o
   2  -2   6      513.88      548.80      7.03 o
   3  -2   6        2.50        7.35      1.38 o
   4  -2   6      224.73      197.57      3.49 o
   5  -2   6        1.13        6.09      2.37 o
   6  -2   6       15.29       11.90      3.27 o
   7  -2   6        1.24        8.30      4.73 o
   8  -2   6        2.91        8.51      5.32 o
   9  -2   6      339.53      356.22     10.83 o
  -9  -1   6      122.60      130.67     11.99 o
  -8  -1   6       36.32       29.34      5.99 o
  -7  -1   6       35.24       43.54      4.61 o
  -6  -1   6      232.75      220.58      6.57 o
  -5  -1   6      290.48      282.96      5.35 o
  -4  -1   6      340.53      332.49      5.49 o
  -3  -1   6        5.13        8.34      1.43 o
  -2  -1   6      620.59      630.48      9.14 o
  -1  -1   6      331.18      322.86      4.16 o
   0  -1   6       83.00       69.76      1.57 o
   1  -1   6       26.25       26.63      1.05 o
   2  -1   6        5.61       10.37      1.15 o
   3  -1   6      332.28      331.36      5.00 o
   4  -1   6        2.39        6.28      1.82 o
   5  -1   6      158.16      133.71      3.50 o
   6  -1   6        5.40       11.02      3.16 o
   7  -1   6       30.99       30.47      3.72 o
   8  -1   6        2.24       18.57      8.09 o
   9  -1   6       79.64       86.20      9.45 o
  -9   0   6       74.82       73.68      9.59 o
  -8   0   6      352.62      356.59     11.54 o
  -7   0   6      334.77      333.78      9.36 o
  -6   0   6      165.85      166.72      5.32 o
  -5   0   6      835.73      834.16     13.37 o
  -4   0   6      437.64      381.36      6.72 o
  -3   0   6       10.69        9.70      1.63 o
  -2   0   6      179.87      164.52      3.10 o
  -1   0   6      614.51      629.21      8.75 o
   0   0   6      153.42      176.07      2.82 o
   1   0   6      246.88      267.21      3.67 o
   2   0   6      158.22      148.62      2.67 o
   3   0   6       48.71       49.88      1.86 o
   4   0   6      397.94      361.96      6.61 o
   5   0   6        5.68       11.02      2.73 o
   6   0   6       53.41       58.51      3.80 o
   7   0   6        0.18       10.86      3.95 o
   8   0   6       90.52       88.08      6.51 o
   9   0   6        1.61       31.75      9.56 o
  -9   1   6       15.43       26.89     10.32 o
  -8   1   6       96.49       94.84      6.58 o
  -7   1   6        9.74       11.47      5.88 o
  -6   1   6       98.63       90.47      4.10 o
  -5   1   6      665.86      647.24     11.98 o
  -4   1   6      283.61      290.00      6.31 o
  -3   1   6      122.20      114.46      2.57 o
  -2   1   6      606.05      602.53      7.99 o
  -1   1   6     1568.49     1770.62     23.17 o
   0   1   6      281.48      319.35      4.45 o
   1   1   6      355.08      382.79      5.20 o
   2   1   6      469.13      460.76      6.18 o
   3   1   6      207.80      196.52      3.72 o
   4   1   6     1532.83     1493.84     21.34 o
   5   1   6       34.54       38.56      2.83 o
   6   1   6       30.68       30.30      3.40 o
   7   1   6      146.52      142.68      5.76 o
   8   1   6       32.15       40.46      7.38 o
   9   1   6      163.58      161.94     11.39 o
  -9   2   6       66.91       66.26      9.38 o
  -8   2   6        0.23       10.03      6.83 o
  -7   2   6        1.67       14.12      5.26 o
  -6   2   6      330.14      311.24      7.91 o
  -5   2   6       17.19       19.29      3.22 o
  -4   2   6       20.27       24.18      2.41 o
  -3   2   6      496.88      493.67      7.01 o
  -2   2   6      336.77      320.79      5.26 o
  -1   2   6      613.59      620.56      8.56 o
   0   2   6       27.14       23.19      1.34 o
   1   2   6      154.24      140.99      2.70 o
   2   2   6        1.05        3.90      1.58 o
   3   2   6     7873.72     8044.34    107.42 o
   4   2   6      648.24      616.85     10.35 o
   5   2   6      334.85      330.00      6.76 o
   6   2   6      119.69      116.32      4.55 o
   7   2   6        4.36       22.93      5.60 o
   8   2   6       14.66       22.68      8.77 o
  -9   3   6        4.17       30.48      8.91 o
  -8   3   6        3.42       17.04      8.04 o
  -7   3   6      151.84      142.79      7.21 o
  -6   3   6       15.01       27.46      4.92 o
  -5   3   6       57.05       50.70      3.72 o
  -4   3   6      209.21      202.73      5.71 o
  -3   3   6        0.32        5.81      2.21 o
  -2   3   6        0.03        5.64      1.91 o
  -1   3   6        4.91        5.93      1.88 o
   0   3   6      133.61      152.09      2.99 o
   1   3   6       79.26       92.08      2.50 o
   2   3   6      126.33      122.83      2.77 o
   3   3   6        0.65        9.48      2.57 o
   4   3   6      383.53      371.47      7.38 o
   5   3   6       44.00       45.56      3.36 o
   6   3   6       15.19       17.07      5.24 o
   7   3   6      193.00      200.60      8.64 o
   8   3   6      112.69      107.41      9.92 o
  -9   4   6       53.05       63.93      9.41 o
  -8   4   6      150.39      144.69      8.77 o
  -7   4   6        3.58       12.37      5.56 o
  -6   4   6      256.34      254.05      7.75 o
  -5   4   6      462.86      449.85      9.60 o
  -4   4   6       62.98       53.38      3.37 o
  -3   4   6      128.91      125.86      3.47 o
  -2   4   6      241.11      227.82      4.53 o
  -1   4   6       47.64       49.66      1.97 o
   0   4   6      109.87      118.62      2.71 o
   1   4   6       82.25       68.92      2.20 o
   2   4   6      104.01       92.90      2.42 o
   3   4   6      556.23      551.84      9.72 o
   4   4   6       69.30       72.94      3.36 o
   5   4   6       33.97       37.55      5.21 o
   6   4   6      108.59      110.28      7.58 o
   7   4   6       36.13       44.88      8.87 o
  -9   5   6       34.04       61.07     10.53 o
  -8   5   6        3.05       32.85      8.82 o
  -7   5   6       82.87       85.28      7.16 o
  -6   5   6      665.64      624.49     14.82 o
  -5   5   6       18.86       16.81      4.02 o
  -4   5   6       94.17       91.78      4.03 o
  -3   5   6     1302.57     1267.87     18.35 o
  -2   5   6       44.50       46.04      2.06 o
  -1   5   6       97.13       96.52      2.55 o
   0   5   6        1.39        3.47      1.83 o
   1   5   6        8.56       10.33      2.52 o
   2   5   6      187.35      172.17      4.23 o
   3   5   6       37.73       32.91      3.99 o
   4   5   6        6.10       13.64      5.82 o
   5   5   6       60.71       80.04      6.84 o
   6   5   6       11.06       28.69      9.15 o
   7   5   6       26.97       32.23     10.14 o
  -8   6   6      139.96      138.37      9.50 o
  -7   6   6       15.71       32.90      7.81 o
  -6   6   6       50.43       48.32      5.20 o
  -5   6   6       11.57       13.39      4.46 o
  -4   6   6      239.42      221.54      5.88 o
  -3   6   6      118.66      117.39      3.50 o
  -2   6   6       34.85       33.74      1.94 o
  -1   6   6        4.31        5.88      2.58 o
   0   6   6        0.49        5.64      3.46 o
   1   6   6       94.20       86.54      3.39 o
   2   6   6      129.74      113.72      4.39 o
   3   6   6        1.32       10.48      6.13 o
   4   6   6        0.67       18.07      5.53 o
   5   6   6       33.79       39.98      6.79 o
   6   6   6       16.84       39.84     12.74 o
  -8   7   6      267.10      279.51     11.50 o
  -7   7   6      111.21      118.69      8.53 o
  -6   7   6      198.29      202.94      7.93 o
  -5   7   6       61.41       67.58      4.59 o
  -4   7   6       32.01       26.82      4.38 o
  -3   7   6       73.64       67.41      3.74 o
  -2   7   6      107.73      100.90      5.16 o
  -1   7   6      269.53      270.03      7.96 o
   0   7   6       44.12       52.19      3.54 o
   1   7   6       74.78       52.40      4.91 o
   2   7   6      215.80      203.05      7.62 o
   3   7   6       86.41       79.42      6.24 o
   4   7   6        3.26        6.39      7.93 o
   5   7   6      114.36      122.07     11.07 o
   6   7   6        5.97       44.51     11.46 o
  -7   8   6       72.40       56.65     11.32 o
  -6   8   6        6.55       20.63      8.24 o
  -5   8   6      166.33      171.26      7.68 o
  -4   8   6        1.09       10.67      6.20 o
  -3   8   6       11.76       21.60      5.92 o
  -2   8   6      438.52      437.66     14.07 o
  -1   8   6       13.72       16.31      6.23 o
   0   8   6       14.73       13.23      5.41 o
   1   8   6      399.62      381.94     11.00 o
   2   8   6       10.92       24.56      6.33 o
   3   8   6       20.96       41.52      9.12 o
   4   8   6       18.22       22.43     10.33 o
   5   8   6       81.51       76.46     12.48 o
  -7   9   6        7.17       34.97     13.12 o
  -6   9   6       19.55       52.38     10.83 o
  -5   9   6       10.83       19.26      9.54 o
  -4   9   6        1.13       17.22      8.48 o
  -3   9   6      150.76      152.65      8.65 o
  -2   9   6        1.04        8.90      7.61 o
  -1   9   6      104.20      111.38      7.70 o
   0   9   6       84.77       65.29      6.62 o
   1   9   6       50.27       47.74      6.37 o
   2   9   6       88.77       92.52      7.99 o
   3   9   6      484.81      510.27     18.56 o
   4   9   6       13.73       52.33     12.58 o
  -6  10   6        1.64       24.34     14.93 o
  -5  10   6        3.32       32.46     12.93 o
  -4  10   6       58.19       43.95     11.43 o
  -3  10   6        1.36       22.70     10.76 o
  -2  10   6      164.92      160.58     11.04 o
  -1  10   6       55.20       48.77      7.95 o
   0  10   6        0.01       19.12      7.34 o
   1  10   6        3.49       13.99      9.08 o
   2  10   6      220.58      220.02     11.09 o
   3  10   6       60.45       65.78     12.81 o
  -4  11   6       14.53       17.62     13.83 o
  -3  11   6      187.87      183.80     12.47 o
  -2  11   6       19.13       24.70     10.70 o
  -1  11   6       18.55       46.12     11.34 o
   0  11   6       19.16       19.50      9.44 o
   1  11   6      137.72      116.05     10.62 o
  -1 -15   7       19.50        7.71     22.61 o
   0 -15   7       82.52       63.20     10.88 o
   1 -15   7       36.34       55.34     12.99 o
   2 -15   7      200.36      226.82     14.38 o
   3 -15   7      118.23      131.21     13.67 o
   4 -15   7       25.60       36.87     14.92 o
  -3 -14   7       38.63       59.60     24.66 o
  -2 -14   7      138.46      121.37     14.68 o
  -1 -14   7        5.58        5.14     17.47 o
   0 -14   7        0.08       22.86      6.97 o
   1 -14   7      190.45      198.54      8.85 o
   2 -14   7      127.19      138.71     10.26 o
   3 -14   7        0.33       30.97      8.87 o
   4 -14   7       58.12       56.24     10.24 o
   5 -14   7       49.72       60.40     11.49 o
   6 -14   7       15.16       40.41     17.44 o
  -4 -13   7       53.41       38.79     12.71 o
  -3 -13   7       12.06       36.96     12.31 o
  -2 -13   7      360.43      339.14      9.34 o
  -1 -13   7      722.66      736.66     11.68 o
   0 -13   7        3.70       14.55      4.90 o
   1 -13   7        1.44       16.02      6.16 o
   2 -13   7        0.14       13.24      7.32 o
   3 -13   7       44.02       56.32      7.24 o
   4 -13   7       87.29       95.33      7.26 o
   5 -13   7        9.41       31.90     10.33 o
   6 -13   7       64.24       58.05     11.89 o
   7 -13   7        7.16       46.51     16.57 o
  -5 -12   7       24.53       48.26     13.18 o
  -4 -12   7       77.07       82.00      8.17 o
  -3 -12   7        0.15       17.52      6.11 o
  -2 -12   7      166.25      166.00      5.57 o
  -1 -12   7       75.05       73.06      3.90 o
   0 -12   7        0.51        8.95      3.86 o
   1 -12   7       63.58       69.01      4.22 o
   2 -12   7       35.68       33.64      5.66 o
   3 -12   7      176.97      160.75      7.42 o
   4 -12   7       53.71       50.96      7.30 o
   5 -12   7       16.61       18.67      8.96 o
   6 -12   7       32.78       36.68      9.83 o
   7 -12   7      221.53      210.73     12.97 o
  -6 -11   7       12.11       57.03     14.65 o
  -5 -11   7       38.86       42.35     10.60 o
  -4 -11   7      184.63      186.87      7.61 o
  -3 -11   7       13.76       19.31      6.05 o
  -2 -11   7       48.79       48.89      3.18 o
  -1 -11   7       41.53       42.19      2.89 o
   0 -11   7       19.74       25.74      3.41 o
   1 -11   7      124.17      126.32      3.90 o
   2 -11   7      154.13      153.02      5.58 o
   3 -11   7      167.44      168.63      6.99 o
   4 -11   7      117.10      116.90      7.23 o
   5 -11   7        5.98       17.61      7.33 o
   6 -11   7      144.07      137.07      9.58 o
   7 -11   7      224.55      227.37     15.52 o
   8 -11   7        0.98       37.20     15.78 o
  -6 -10   7        3.91       35.19     11.04 o
  -5 -10   7       54.86       46.59      8.16 o
  -4 -10   7        2.92       14.08      4.92 o
  -3 -10   7       89.28       84.94      3.36 o
  -2 -10   7        6.08        9.01      3.50 o
  -1 -10   7       12.21       11.43      2.31 o
   0 -10   7      128.73      119.91      3.82 o
   1 -10   7        9.08       10.51      2.71 o
   2 -10   7        3.19       12.36      3.01 o
   3 -10   7        2.94        7.31      4.77 o
   4 -10   7       74.61       73.50      6.69 o
   5 -10   7       83.84       87.99      7.98 o
   6 -10   7       28.57       32.47      7.03 o
   7 -10   7      118.22      134.79      9.46 o
   8 -10   7      101.01       76.43     13.70 o
  -7  -9   7      100.03      103.91     12.27 o
  -6  -9   7        6.69       19.82      9.48 o
  -5  -9   7        0.02       22.32      8.36 o
  -4  -9   7       53.38       46.85      5.57 o
  -3  -9   7        8.53       10.51      1.91 o
  -2  -9   7      236.93      228.95      4.79 o
  -1  -9   7      312.23      308.29      5.51 o
   0  -9   7       16.83       19.33      2.15 o
   1  -9   7      543.56      557.19      8.94 o
   2  -9   7        8.69       10.48      2.93 o
   3  -9   7        3.20        9.02      3.00 o
   4  -9   7       36.33       37.13      4.67 o
   5  -9   7        5.40        6.06      3.96 o
   6  -9   7      320.05      307.82     11.42 o
   7  -9   7       81.59       89.69      7.40 o
   8  -9   7        3.94       24.13     11.62 o
   9  -9   7       83.65       76.86     18.72 o
  -7  -8   7       70.91       62.04      9.49 o
  -6  -8   7       47.59       46.76      8.42 o
  -5  -8   7      113.19      114.05      6.63 o
  -4  -8   7        7.21       10.35      4.21 o
  -3  -8   7      695.61      707.79     11.97 o
  -2  -8   7      100.18      100.35      2.49 o
  -1  -8   7       10.76       12.36      1.76 o
   0  -8   7     3049.42     3184.21     41.13 o
   1  -8   7      181.03      166.13      3.64 o
   2  -8   7      114.82      119.08      3.16 o
   3  -8   7       52.19       46.20      2.78 o
   4  -8   7       38.48       34.92      2.35 o
   5  -8   7        8.73        8.82      4.77 o
   6  -8   7      257.72      248.66      7.01 o
   7  -8   7       56.89       61.25      6.37 o
   8  -8   7       82.05       73.79      9.15 o
   9  -8   7      161.25      124.36     18.26 o
  -8  -7   7        1.11       30.35     12.60 o
  -7  -7   7       77.87       71.60     10.08 o
  -6  -7   7        2.55       17.85      6.83 o
  -5  -7   7        6.21       10.81      6.31 o
  -4  -7   7      250.59      240.86      6.64 o
  -3  -7   7      168.92      163.29      4.16 o
  -2  -7   7       94.79       89.51      2.70 o
  -1  -7   7      165.68      154.40      2.79 o
   0  -7   7     1029.05     1066.51     15.19 o
   1  -7   7      288.78      289.02      4.85 o
   2  -7   7      358.78      357.70      5.80 o
   3  -7   7       84.58       86.83      2.97 o
   4  -7   7      859.40      836.43     14.43 o
   5  -7   7      348.39      339.41      6.31 o
   6  -7   7      179.47      163.29      5.99 o
   7  -7   7       16.48       20.94      5.37 o
   8  -7   7      297.10      291.51      9.71 o
   9  -7   7        0.65       23.63     14.71 o
  -8  -6   7       54.73       68.08      9.91 o
  -7  -6   7       22.51       23.76      7.41 o
  -6  -6   7       26.90       28.86      6.16 o
  -5  -6   7       50.21       32.35      4.43 o
  -4  -6   7       25.07       18.70      3.23 o
  -3  -6   7      113.29      120.89      3.56 o
  -2  -6   7     1157.87     1228.62     16.59 o
  -1  -6   7       51.63       53.14      1.25 o
   0  -6   7      304.97      306.48      4.56 o
   1  -6   7      499.70      481.35      6.82 o
   2  -6   7      200.19      189.52      2.97 o
   3  -6   7      113.61      120.18      3.11 o
   4  -6   7       95.85       92.22      2.50 o
   5  -6   7      116.92      114.74      3.89 o
   6  -6   7       22.57       16.38      3.99 o
   7  -6   7      564.24      590.16     12.97 o
   8  -6   7        0.65       14.71      7.28 o
   9  -6   7       26.19       29.76     11.51 o
  -9  -5   7      185.79      193.70     14.12 o
  -8  -5   7       31.91       38.15      8.76 o
  -7  -5   7        0.02       10.56      8.09 o
  -6  -5   7      195.69      207.34      9.71 o
  -5  -5   7        1.05        9.20      4.10 o
  -4  -5   7      133.77      122.88      4.11 o
  -3  -5   7      148.56      160.04      3.89 o
  -2  -5   7        3.27        5.37      1.70 o
  -1  -5   7      226.72      208.19      3.65 o
   0  -5   7      743.06      751.60      9.69 o
   1  -5   7      390.20      408.48      5.83 o
   2  -5   7       16.53       23.09      1.14 o
   3  -5   7       82.25       79.54      2.09 o
   4  -5   7       31.65       29.11      2.35 o
   5  -5   7      267.04      260.88      6.27 o
   6  -5   7       72.14       60.40      3.86 o
   7  -5   7        2.46       15.82      5.09 o
   8  -5   7       51.35       44.09      5.98 o
   9  -5   7       34.30       36.84      8.98 o
  -9  -4   7        4.37       31.64     11.06 o
  -8  -4   7       16.82       35.53      9.29 o
  -7  -4   7       96.43       93.53      9.41 o
  -6  -4   7       63.50       69.70      5.39 o
  -5  -4   7      114.63      112.31      4.27 o
  -4  -4   7       95.14       98.09      3.02 o
  -3  -4   7        6.72       11.77      1.91 o
  -2  -4   7      104.25      104.62      2.44 o
  -1  -4   7     1451.05     1503.64     19.64 o
   0  -4   7       93.95       97.19      1.82 o
   1  -4   7       36.60       28.98      1.09 o
   2  -4   7      114.47      113.20      2.12 o
   3  -4   7       58.89       53.36      1.71 o
   4  -4   7      536.60      504.38      8.44 o
   5  -4   7        0.02        8.09      2.56 o
   6  -4   7       13.43       19.22      3.99 o
   7  -4   7      254.94      241.82      7.56 o
   8  -4   7      219.91      223.33      7.77 o
   9  -4   7       80.38       92.09      8.40 o
  -9  -3   7       51.98       51.50     11.37 o
  -8  -3   7        4.96       26.80      9.25 o
  -7  -3   7      146.61      135.24      8.79 o
  -6  -3   7       48.22       48.80      5.23 o
  -5  -3   7      195.22      191.08      4.87 o
  -4  -3   7        0.06        5.72      2.22 o
  -3  -3   7        7.72        9.14      1.52 o
  -2  -3   7      728.23      818.01     11.66 o
  -1  -3   7      182.81      200.53      3.09 o
   0  -3   7        9.53        9.83      0.79 o
   1  -3   7       15.57       14.66      0.98 o
   2  -3   7       14.96       20.58      1.23 o
   3  -3   7       10.22       14.01      1.64 o
   4  -3   7      123.33      117.61      2.74 o
   5  -3   7       47.94       46.22      2.55 o
   6  -3   7       56.24       59.61      3.50 o
   7  -3   7      171.80      150.33      5.67 o
   8  -3   7        9.94       12.91      5.05 o
   9  -3   7      291.32      282.35     10.53 o
  -9  -2   7      399.10      389.95     17.87 o
  -8  -2   7      781.61      774.21     27.08 o
  -7  -2   7        9.19       18.78      4.86 o
  -6  -2   7        5.46        7.76      3.33 o
  -5  -2   7      162.38      149.27      3.64 o
  -4  -2   7      531.37      545.62      8.33 o
  -3  -2   7       19.16       15.76      1.43 o
  -2  -2   7      338.21      332.99      4.70 o
  -1  -2   7        6.56        4.16      0.94 o
   0  -2   7      207.35      202.82      3.22 o
   1  -2   7       80.17       74.39      1.70 o
   2  -2   7      217.26      224.63      3.76 o
   3  -2   7       58.09       57.05      2.16 o
   4  -2   7      455.27      424.85      6.83 o
   5  -2   7       13.74       13.40      2.62 o
   6  -2   7       77.07       64.23      3.82 o
   7  -2   7      107.17      106.84      5.32 o
   8  -2   7      153.93      160.67      6.16 o
   9  -2   7       67.60       71.34     10.04 o
  -9  -1   7       51.53       65.33     11.93 o
  -8  -1   7       13.68       17.11      7.83 o
  -7  -1   7        3.27        2.97      5.49 o
  -6  -1   7      153.58      150.57      5.33 o
  -5  -1   7       12.11       18.71      2.60 o
  -4  -1   7      381.01      404.92      7.03 o
  -3  -1   7      264.33      264.91      5.12 o
  -2  -1   7      560.60      535.91      8.10 o
  -1  -1   7     1436.83     1479.53     17.44 o
   0  -1   7      390.45      402.92      5.15 o
   1  -1   7       61.90       52.92      1.50 o
   2  -1   7      646.20      615.48      7.98 o
   3  -1   7      766.43      749.28     11.81 o
   4  -1   7      893.86      869.90     13.71 o
   5  -1   7      355.60      312.04      7.48 o
   6  -1   7      149.42      156.43      5.65 o
   7  -1   7      182.24      180.05      6.18 o
   8  -1   7        0.27       20.95      6.79 o
   9  -1   7      131.20      122.86     11.50 o
  -9   0   7        0.43       16.48     12.40 o
  -8   0   7        9.34       22.08      9.26 o
  -7   0   7       14.84       17.71      6.15 o
  -6   0   7       30.86       33.43      3.48 o
  -5   0   7        5.78        8.71      2.90 o
  -4   0   7      405.78      385.00      6.96 o
  -3   0   7      288.51      269.42      5.38 o
  -2   0   7      198.94      191.68      3.79 o
  -1   0   7      343.70      303.39      5.05 o
   0   0   7      806.56      855.12     10.87 o
   1   0   7       10.62        7.80      1.30 o
   2   0   7     1354.00     1362.15     16.33 o
   3   0   7      223.52      211.57      4.49 o
   4   0   7      100.46       88.58      3.46 o
   5   0   7      203.64      193.75      5.80 o
   6   0   7       86.44       81.19      4.76 o
   7   0   7        0.23       13.34      5.51 o
   8   0   7        0.71       10.17      7.14 o
  -9   1   7       16.02       35.27     18.05 o
  -8   1   7        7.57       10.18      7.81 o
  -7   1   7       13.81       23.87      6.61 o
  -6   1   7       81.65       82.03      4.53 o
  -5   1   7      259.46      241.34      6.15 o
  -4   1   7        0.03        7.05      2.83 o
  -3   1   7        2.20        9.23      2.47 o
  -2   1   7      422.37      389.19      6.46 o
  -1   1   7      552.06      559.72      9.45 o
   0   1   7      321.58      340.57      4.98 o
   1   1   7      530.03      531.15      7.23 o
   2   1   7      150.43      141.05      3.10 o
   3   1   7      518.57      493.05     10.05 o
   4   1   7       13.46       21.86      2.75 o
   5   1   7      148.41      149.04      5.30 o
   6   1   7      187.22      209.46      6.65 o
   7   1   7      457.09      478.48     12.28 o
   8   1   7        0.96       23.07      9.60 o
  -9   2   7        8.97       39.23     10.76 o
  -8   2   7       42.14       38.47      8.13 o
  -7   2   7       40.41       40.41      5.63 o
  -6   2   7      314.65      308.38      8.40 o
  -5   2   7      124.04      124.42      5.07 o
  -4   2   7        1.71        5.51      3.04 o
  -3   2   7      335.27      316.47      6.89 o
  -2   2   7      958.20      911.31     13.44 o
  -1   2   7      600.26      605.15      8.94 o
   0   2   7      497.41      500.63      8.20 o
   1   2   7        1.92        4.96      1.78 o
   2   2   7      458.27      447.67      7.05 o
   3   2   7      175.81      177.34      4.23 o
   4   2   7      150.85      143.37      4.45 o
   5   2   7        1.43       10.58      3.92 o
   6   2   7      179.24      189.50      7.89 o
   7   2   7      255.86      239.19      9.81 o
   8   2   7       42.22       51.58     11.83 o
  -9   3   7       41.15       49.96     10.14 o
  -8   3   7       60.61       67.86      7.26 o
  -7   3   7     1136.93     1126.61     23.92 o
  -6   3   7       24.10       31.59      5.78 o
  -5   3   7      185.76      185.67      6.14 o
  -4   3   7      346.14      339.45      7.44 o
  -3   3   7        2.89        8.41      2.38 o
  -2   3   7       19.59       17.13      2.14 o
  -1   3   7       98.06       96.95      2.68 o
   0   3   7        0.06        7.47      2.04 o
   1   3   7      145.97      140.34      3.37 o
   2   3   7       25.51       30.84      2.37 o
   3   3   7       97.84       84.49      3.45 o
   4   3   7       69.46       66.02      3.59 o
   5   3   7      235.13      223.39      6.68 o
   6   3   7      229.33      226.84      9.01 o
   7   3   7       91.52       92.46      8.44 o
  -9   4   7        0.25       18.96     12.43 o
  -8   4   7       36.03       33.39      9.65 o
  -7   4   7      183.28      187.73      8.03 o
  -6   4   7      206.41      202.90      7.89 o
  -5   4   7      136.88      140.47      5.26 o
  -4   4   7      284.22      282.22      7.17 o
  -3   4   7     2221.30     2210.07     32.13 o
  -2   4   7      194.02      196.63      4.59 o
  -1   4   7      257.78      224.29      5.10 o
   0   4   7      104.64       84.74      2.73 o
   1   4   7      260.13      236.95      4.53 o
   2   4   7        0.03        5.22      2.04 o
   3   4   7       77.12       75.43      3.20 o
   4   4   7      158.32      138.77      6.21 o
   5   4   7       65.46       65.90      6.84 o
   6   4   7       69.81       72.67      7.77 o
   7   4   7       85.79       87.12     10.39 o
  -8   5   7        0.07       19.00     10.14 o
  -7   5   7      155.22      158.65      8.70 o
  -6   5   7      127.41      131.13      6.53 o
  -5   5   7        8.34       10.86      4.57 o
  -4   5   7       78.01       77.39      3.88 o
  -3   5   7        0.70        8.03      3.64 o
  -2   5   7      152.06      132.91      3.55 o
  -1   5   7       19.93       14.62      2.17 o
   0   5   7      382.66      298.39      5.83 o
   1   5   7      384.48      323.25      6.19 o
   2   5   7      176.40      186.84      5.02 o
   3   5   7        6.78        9.67      7.88 o
   4   5   7      160.16      155.77      8.58 o
   5   5   7        3.12       13.72      6.83 o
   6   5   7       24.91       24.45      8.64 o
  -8   6   7      105.39      114.53      9.77 o
  -7   6   7       47.61       62.66      7.96 o
  -6   6   7        8.59       16.50      6.18 o
  -5   6   7       44.50       42.90      4.99 o
  -4   6   7      188.95      189.37      5.59 o
  -3   6   7       60.04       56.70      3.22 o
  -2   6   7      128.10      131.46      3.83 o
  -1   6   7       27.80       28.34      2.17 o
   0   6   7       16.45       20.15      2.64 o
   1   6   7      254.12      229.80      7.05 o
   2   6   7       65.32       72.28      5.20 o
   3   6   7       55.86       53.71      6.21 o
   4   6   7      345.93      369.92     12.33 o
   5   6   7       60.16       73.87      9.22 o
   6   6   7        6.90       12.37     15.40 o
  -8   7   7       55.87       60.81     14.21 o
  -7   7   7        0.85       31.42      8.48 o
  -6   7   7       30.04       33.70      6.67 o
  -5   7   7       40.70       49.90      5.97 o
  -4   7   7       56.50       54.52      4.76 o
  -3   7   7      183.07      187.56      7.02 o
  -2   7   7        9.74       13.69      5.60 o
  -1   7   7        0.05        6.48      5.10 o
   0   7   7       85.62       79.68      5.40 o
   1   7   7       77.24       74.22      5.47 o
   2   7   7       66.58       62.55      5.78 o
   3   7   7      116.08       98.13      7.69 o
   4   7   7        7.44       20.29     10.25 o
   5   7   7        0.03       27.82     11.95 o
  -7   8   7      119.97      104.39     11.95 o
  -6   8   7       23.50       43.45      9.22 o
  -5   8   7      319.94      316.00     10.47 o
  -4   8   7       96.31       93.29      6.68 o
  -3   8   7       31.25       26.55      7.44 o
  -2   8   7      411.72      429.59     14.81 o
  -1   8   7        1.63       13.48      8.49 o
   0   8   7        8.49       19.73      6.80 o
   1   8   7      141.40      152.22      7.56 o
   2   8   7      158.53      140.56      7.91 o
   3   8   7       39.87       47.99      8.35 o
   4   8   7        0.08       19.38     11.46 o
  -6   9   7      110.30      125.57     12.61 o
  -5   9   7        3.76       35.16     13.88 o
  -4   9   7        0.39       27.72     10.45 o
  -3   9   7      136.64      126.10      9.37 o
  -2   9   7        0.08       13.17      9.19 o
  -1   9   7        0.02       13.92     10.09 o
   0   9   7       70.10       76.29      7.59 o
   1   9   7      156.20      130.75      8.54 o
   2   9   7      120.73      126.66      9.43 o
   3   9   7      215.99      197.46     12.65 o
  -5  10   7       66.64       77.81     15.28 o
  -4  10   7       65.81       51.83     12.57 o
  -3  10   7      154.51      144.75     11.06 o
  -2  10   7      142.36      153.99     11.88 o
  -1  10   7       11.65       28.09      9.52 o
   0  10   7      118.85       94.08      9.23 o
   1  10   7        7.36       18.05     10.67 o
   2  10   7      296.04      267.63     12.56 o
  -2  11   7       26.04       52.00     15.47 o
  -1  11   7       15.14       36.20     12.48 o
  -1 -15   8       37.64       38.02     22.09 o
   0 -15   8       86.12       83.84     10.52 o
   1 -15   8       31.24       51.10      9.70 o
   2 -15   8       43.29       39.98     10.97 o
   3 -15   8       51.31       44.86     13.32 o
   4 -15   8      142.50      129.63     15.19 o
  -3 -14   8        6.29       16.44     21.58 o
  -2 -14   8        3.13       13.87     18.50 o
  -1 -14   8       30.99       30.89      9.59 o
   0 -14   8        1.88       30.51      7.15 o
   1 -14   8        4.73       25.45      8.56 o
   2 -14   8      412.86      400.61     12.11 o
   3 -14   8        0.34       25.83     10.29 o
   4 -14   8       18.21       38.96     11.52 o
   5 -14   8       80.92       87.95     13.44 o
   6 -14   8        5.93       22.14     16.59 o
  -4 -13   8       78.25       73.81     13.89 o
  -3 -13   8        1.34       25.38      9.74 o
  -2 -13   8        0.28       20.22      6.41 o
  -1 -13   8        3.71       16.68      4.94 o
   0 -13   8       22.80       31.66      5.62 o
   1 -13   8      100.79      102.36      6.36 o
   2 -13   8        1.84       18.16      6.81 o
   3 -13   8       34.70       35.64      7.78 o
   4 -13   8      214.18      210.55      9.99 o
   5 -13   8       50.89       61.35      9.45 o
   6 -13   8      217.34      243.08     11.00 o
  -5 -12   8       56.91       78.11     19.83 o
  -4 -12   8        3.92       27.32     13.47 o
  -3 -12   8       18.00       12.83      6.37 o
  -2 -12   8       12.64       21.45      4.80 o
  -1 -12   8       52.92       55.71      3.87 o
   0 -12   8       15.29       15.94      3.76 o
   1 -12   8       53.75       57.38      4.48 o
   2 -12   8      194.26      204.14      6.80 o
   3 -12   8       16.16       13.70      5.82 o
   4 -12   8       14.16       15.22      6.81 o
   5 -12   8      256.34      256.24     11.23 o
   6 -12   8       26.57       35.20     12.73 o
   7 -12   8       53.52       59.26     13.62 o
  -6 -11   8        4.97       24.46     13.46 o
  -5 -11   8       79.55       78.43     10.04 o
  -4 -11   8       38.20       43.78      6.22 o
  -3 -11   8        0.64       15.28      5.01 o
  -2 -11   8        4.72       12.60      3.51 o
  -1 -11   8        7.07       10.17      2.69 o
   0 -11   8       28.01       32.07      3.20 o
   1 -11   8      168.59      175.66      5.28 o
   2 -11   8       20.91       25.30      2.92 o
   3 -11   8       14.56       20.94      5.25 o
   4 -11   8       11.59       16.15      5.91 o
   5 -11   8        0.08       15.30      7.73 o
   6 -11   8        6.54       22.70     12.71 o
   7 -11   8       66.51       56.06     12.66 o
   8 -11   8        2.84       45.75     19.31 o
  -6 -10   8       90.60       77.51     10.80 o
  -5 -10   8      283.38      292.99     11.78 o
  -4 -10   8      383.74      373.70     11.74 o
  -3 -10   8       11.80       18.80      3.34 o
  -2 -10   8       33.01       33.41      2.80 o
  -1 -10   8      189.70      195.08      4.05 o
   0 -10   8      129.17      125.47      3.32 o
   1 -10   8       65.50       62.43      3.06 o
   2 -10   8      191.98      196.58      5.42 o
   3 -10   8       53.88       52.44      3.47 o
   4 -10   8       12.97       14.76      5.79 o
   5 -10   8       93.24       89.13      9.74 o
   6 -10   8      189.31      183.18     12.36 o
   7 -10   8       20.75       19.64     10.51 o
   8 -10   8      270.57      288.10     15.75 o
  -7  -9   8       54.37       58.07     12.08 o
  -6  -9   8       34.41       28.50      9.75 o
  -5  -9   8       52.60       41.06      6.67 o
  -4  -9   8       24.21       24.20      4.99 o
  -3  -9   8       15.01       19.45      2.66 o
  -2  -9   8       47.25       42.09      1.63 o
  -1  -9   8      449.39      458.89      6.74 o
   0  -9   8        1.71        7.05      2.18 o
   1  -9   8        1.36       13.16      3.12 o
   2  -9   8       15.49       13.77      2.64 o
   3  -9   8     1415.40     1395.11     22.56 o
   4  -9   8      309.21      316.76      7.78 o
   5  -9   8       16.31       13.79      4.35 o
   6  -9   8        3.95       12.62      5.88 o
   7  -9   8       45.93       49.12      9.63 o
   8  -9   8      151.16      157.97     14.35 o
  -7  -8   8        0.11       29.94      9.53 o
  -6  -8   8        3.30       15.75      7.11 o
  -5  -8   8       78.00       70.34      6.77 o
  -4  -8   8       24.74       25.33      4.95 o
  -3  -8   8      222.59      219.90      5.52 o
  -2  -8   8       12.23       17.71      2.43 o
  -1  -8   8       18.75       17.63      1.47 o
   0  -8   8       46.07       39.82      2.10 o
   1  -8   8      375.57      367.19      6.77 o
   2  -8   8      173.51      158.08      3.76 o
   3  -8   8      133.33      132.80      4.25 o
   4  -8   8     1258.50     1222.00     21.55 o
   5  -8   8       83.58       75.86      4.49 o
   6  -8   8      189.58      200.35      7.37 o
   7  -8   8       87.55       91.07      7.39 o
   8  -8   8       16.50       20.67     11.19 o
   9  -8   8      130.30      150.88     17.87 o
  -8  -7   8        0.00       47.60     15.83 o
  -7  -7   8       22.64       29.87     10.51 o
  -6  -7   8       50.30       74.40      6.99 o
  -5  -7   8        4.78       14.14      5.98 o
  -4  -7   8      149.62      140.71      5.52 o
  -3  -7   8       80.81       80.96      3.19 o
  -2  -7   8       82.67       78.16      2.47 o
  -1  -7   8      483.48      486.01      7.49 o
   0  -7   8     1083.00     1063.58     15.94 o
   1  -7   8        3.28        6.55      2.05 o
   2  -7   8      506.88      493.14      7.03 o
   3  -7   8     1607.01     1554.74     22.55 o
   4  -7   8      486.40      464.37      8.97 o
   5  -7   8      185.78      185.66      4.42 o
   6  -7   8       11.31       15.05      4.15 o
   7  -7   8      142.57      151.01      6.97 o
   8  -7   8        3.71       24.43      7.38 o
   9  -7   8       18.33       59.54     15.58 o
  -8  -6   8       42.68       57.43     13.60 o
  -7  -6   8        0.65       17.25      9.11 o
  -6  -6   8      317.63      323.40     11.02 o
  -5  -6   8        0.06        9.03      5.27 o
  -4  -6   8      161.24      159.59      5.08 o
  -3  -6   8       33.29       39.64      2.38 o
  -2  -6   8      779.07      816.12     14.07 o
  -1  -6   8      136.43      136.98      3.15 o
   0  -6   8       73.70       67.42      1.91 o
   1  -6   8      155.38      158.59      2.94 o
   2  -6   8      665.72      681.63      9.73 o
   3  -6   8        1.99        7.61      1.60 o
   4  -6   8       46.46       46.64      2.38 o
   5  -6   8       43.71       34.32      2.98 o
   6  -6   8        0.01       12.72      4.74 o
   7  -6   8        5.89       17.21      6.26 o
   8  -6   8      361.99      375.83     11.79 o
   9  -6   8        1.47       25.45     12.35 o
  -8  -5   8      116.44      114.63     12.12 o
  -7  -5   8        2.64       14.40      9.90 o
  -6  -5   8       11.39       18.06      6.28 o
  -5  -5   8      181.56      177.95      6.45 o
  -4  -5   8      158.64      168.69      5.37 o
  -3  -5   8     1374.09     1415.65     22.12 o
  -2  -5   8      149.86      154.59      3.46 o
  -1  -5   8      338.31      327.39      5.21 o
   0  -5   8       17.59       15.77      1.10 o
   1  -5   8      132.40      140.35      2.66 o
   2  -5   8      327.57      339.74      4.95 o
   3  -5   8      182.60      172.89      3.30 o
   4  -5   8        9.32       12.26      1.96 o
   5  -5   8      227.33      223.53      6.04 o
   6  -5   8       15.16       25.03      4.25 o
   7  -5   8       33.52       41.13      5.23 o
   8  -5   8      102.01      101.63      6.98 o
   9  -5   8       34.92       43.62      9.36 o
  -9  -4   8       20.24       42.59     14.61 o
  -8  -4   8       41.65       44.94     11.18 o
  -7  -4   8       60.38       55.22      9.70 o
  -6  -4   8      113.18      103.63      6.87 o
  -5  -4   8       30.93       29.72      2.50 o
  -4  -4   8        1.13        4.04      2.94 o
  -3  -4   8      248.60      270.57      5.58 o
  -2  -4   8      745.90      774.84     11.68 o
  -1  -4   8       85.78       79.04      2.14 o
   0  -4   8      729.60      774.01      9.56 o
   1  -4   8      429.61      500.93      6.25 o
   2  -4   8        0.10        6.56      1.44 o
   3  -4   8        3.45        8.87      1.85 o
   4  -4   8      193.96      177.96      4.40 o
   5  -4   8       29.63       33.49      2.45 o
   6  -4   8       70.76       69.16      4.06 o
   7  -4   8       78.24       73.26      5.25 o
   8  -4   8      149.91      145.73      6.91 o
   9  -4   8        1.68       19.42     10.33 o
  -9  -3   8       17.63       36.24     11.91 o
  -8  -3   8       38.53       39.33      9.54 o
  -7  -3   8       69.26       65.09      9.66 o
  -6  -3   8       17.06       10.27      6.43 o
  -5  -3   8      332.84      327.00      7.13 o
  -4  -3   8       57.87       53.27      2.72 o
  -3  -3   8      164.63      153.70      3.37 o
  -2  -3   8      141.89      132.19      2.64 o
  -1  -3   8       37.00       40.95      1.54 o
   0  -3   8      111.25       95.95      1.89 o
   1  -3   8       43.29       45.40      1.55 o
   2  -3   8       40.12       43.39      1.70 o
   3  -3   8      187.17      185.93      3.89 o
   4  -3   8       19.19       11.71      2.86 o
   5  -3   8        8.01        8.35      3.16 o
   6  -3   8      878.02      823.79     14.11 o
   7  -3   8      301.32      303.41      8.89 o
   8  -3   8      191.47      189.21      7.73 o
   9  -3   8      202.01      192.32     12.50 o
  -9  -2   8      110.02       99.57     12.75 o
  -8  -2   8       19.91       16.97     10.55 o
  -7  -2   8       14.97       23.50      6.63 o
  -6  -2   8       34.12       35.37      3.06 o
  -5  -2   8       44.37       36.17      2.54 o
  -4  -2   8       54.57       50.59      2.21 o
  -3  -2   8      163.04      170.85      3.82 o
  -2  -2   8      367.67      388.51      5.67 o
  -1  -2   8      731.61      762.45      9.71 o
   0  -2   8      158.82      142.41      2.61 o
   1  -2   8      113.57      115.36      2.34 o
   2  -2   8       11.02       13.19      1.64 o
   3  -2   8      155.64      151.27      4.11 o
   4  -2   8      244.78      237.33      5.31 o
   5  -2   8      277.64      258.60      6.35 o
   6  -2   8       76.55       78.06      4.46 o
   7  -2   8       47.41       48.81      5.64 o
   8  -2   8     1324.85     1403.06     35.30 o
   9  -2   8      385.15      430.54     17.94 o
  -9  -1   8       61.20       86.11     17.37 o
  -8  -1   8        7.59       15.56     10.24 o
  -7  -1   8        7.68       10.29      5.50 o
  -6  -1   8       79.80       71.88      4.43 o
  -5  -1   8        4.22       13.28      3.95 o
  -4  -1   8       12.50       12.13      2.39 o
  -3  -1   8       13.27       11.39      2.04 o
  -2  -1   8     1080.32     1040.52     14.73 o
  -1  -1   8      259.32      249.23      4.22 o
   0  -1   8      254.06      249.13      3.91 o
   1  -1   8       29.19       26.61      1.47 o
   2  -1   8       64.80       65.15      2.32 o
   3  -1   8        2.16        6.59      2.34 o
   4  -1   8       98.17       96.97      3.82 o
   5  -1   8       18.82       22.40      3.75 o
   6  -1   8       45.18       46.91      4.71 o
   7  -1   8       89.39       81.24      5.62 o
   8  -1   8        0.97       28.59      9.18 o
  -9   0   8       45.87       81.47     20.18 o
  -8   0   8       68.02       79.74      9.64 o
  -7   0   8       33.06       44.41      5.97 o
  -6   0   8      268.97      258.56      7.50 o
  -5   0   8       10.62       13.49      3.94 o
  -4   0   8      470.87      465.75      9.10 o
  -3   0   8     1027.95     1001.08     15.90 o
  -2   0   8      366.67      352.54      6.58 o
  -1   0   8      616.88      593.93      8.66 o
   0   0   8     1152.87     1143.18     14.35 o
   1   0   8       21.09       20.88      1.61 o
   2   0   8      223.78      217.75      4.61 o
   3   0   8      317.76      302.08      6.52 o
   4   0   8        5.33        6.37      3.36 o
   5   0   8      190.50      178.37      5.85 o
   6   0   8      422.96      420.08     10.20 o
   7   0   8        0.14       13.57      5.36 o
   8   0   8      132.31      151.07     10.00 o
  -9   1   8       38.66       49.01     14.70 o
  -8   1   8        1.47        9.52      8.79 o
  -7   1   8       39.08       49.97      6.36 o
  -6   1   8        7.93        8.64      5.22 o
  -5   1   8      267.54      255.58      6.71 o
  -4   1   8       32.73       26.96      2.93 o
  -3   1   8       85.64       88.86      3.68 o
  -2   1   8        3.27        4.91      2.22 o
  -1   1   8     1292.96     1325.71     19.78 o
   0   1   8       96.27       79.99      2.25 o
   1   1   8       34.53       36.76      2.00 o
   2   1   8      594.13      575.83      9.95 o
   3   1   8        0.10        7.18      2.71 o
   4   1   8       15.28       17.90      3.30 o
   5   1   8      167.94      155.80      5.78 o
   6   1   8      255.67      271.36      8.16 o
   7   1   8       72.34       74.95      7.19 o
   8   1   8       53.58       68.09      8.97 o
  -9   2   8        1.86       23.20     15.07 o
  -8   2   8       87.85       89.81      8.52 o
  -7   2   8       13.37       22.99      7.35 o
  -6   2   8        5.81       23.59      5.61 o
  -5   2   8        0.03        9.36      4.40 o
  -4   2   8      371.67      361.90      7.97 o
  -3   2   8      577.19      569.13     11.62 o
  -2   2   8       13.01       12.31      2.37 o
  -1   2   8        3.37        4.71      2.31 o
   0   2   8        4.10        9.47      2.04 o
   1   2   8      278.81      256.97      5.48 o
   2   2   8      203.43      189.25      4.15 o
   3   2   8        6.36       14.49      3.85 o
   4   2   8       56.71       50.22      3.94 o
   5   2   8       62.38       56.79      4.41 o
   6   2   8       14.46       11.02      6.60 o
   7   2   8      246.50      234.92      9.61 o
  -9   3   8      106.82       99.84     13.98 o
  -8   3   8        0.20       22.30      8.71 o
  -7   3   8       71.85       78.38      6.74 o
  -6   3   8       60.56       46.84      5.61 o
  -5   3   8        2.96       13.83      4.65 o
  -4   3   8        0.13       13.89      3.63 o
  -3   3   8     1208.57     1179.52     19.04 o
  -2   3   8      128.09      130.50      3.90 o
  -1   3   8      118.99      109.21      3.06 o
   0   3   8       82.26       62.91      2.87 o
   1   3   8      130.76       98.72      3.25 o
   2   3   8      514.76      500.97      9.81 o
   3   3   8      138.20      131.54      4.83 o
   4   3   8      394.24      383.99     11.00 o
   5   3   8       63.72       61.49      6.85 o
   6   3   8      130.21      141.57     10.81 o
   7   3   8       23.92       39.29     11.08 o
  -8   4   8        0.81       30.22     10.05 o
  -7   4   8       72.68       66.42      7.37 o
  -6   4   8        0.03       22.91      7.69 o
  -5   4   8        8.09       18.12      4.70 o
  -4   4   8      519.77      534.03     11.53 o
  -3   4   8        3.83        8.33      3.41 o
  -2   4   8      115.65      110.53      3.74 o
  -1   4   8        4.51        9.98      2.74 o
   0   4   8       13.80       18.43      2.98 o
   1   4   8        5.02        8.02      2.60 o
   2   4   8       53.58       46.34      2.82 o
   3   4   8      569.78      567.72     12.81 o
   4   4   8        2.12       12.43      5.45 o
   5   4   8       36.04       28.80      7.95 o
   6   4   8       20.72       21.91     11.01 o
   7   4   8       21.28       36.39     11.74 o
  -8   5   8       45.12       45.35     10.58 o
  -7   5   8        8.15       30.74      9.65 o
  -6   5   8       87.67       84.21      6.63 o
  -5   5   8      266.03      264.95      7.50 o
  -4   5   8       19.34       21.19      4.07 o
  -3   5   8      167.90      157.87      5.23 o
  -2   5   8       38.40       31.87      3.27 o
  -1   5   8        7.53       11.91      2.84 o
   0   5   8       30.97       29.87      2.96 o
   1   5   8       20.26       21.07      4.08 o
   2   5   8      152.54      157.73      6.03 o
   3   5   8        6.50       11.18      6.38 o
   4   5   8        0.45       20.78      9.56 o
   5   5   8       13.73       31.13      8.15 o
   6   5   8      122.66      145.66     13.04 o
  -8   6   8       44.00       60.49     12.25 o
  -7   6   8       29.73       47.43     10.09 o
  -6   6   8       83.91       94.65      7.72 o
  -5   6   8       10.89       20.52      6.17 o
  -4   6   8       82.80       86.94      4.94 o
  -3   6   8        0.02       12.10      4.41 o
  -2   6   8       53.23       52.46      4.50 o
  -1   6   8       27.69       29.42      3.49 o
   0   6   8        0.71       10.12      3.92 o
   1   6   8       14.34       16.78      4.95 o
   2   6   8        6.26       15.81      7.31 o
   3   6   8       17.71       10.64      8.92 o
   4   6   8       54.21       52.33      8.57 o
   5   6   8        9.25       31.21     12.40 o
  -7   7   8      153.85      171.45     11.53 o
  -6   7   8        1.62       14.47      7.63 o
  -5   7   8      147.77      152.86      8.16 o
  -4   7   8        1.81       16.78      6.38 o
  -3   7   8      248.01      235.24      9.56 o
  -2   7   8       83.66       78.20      6.53 o
  -1   7   8       30.36       33.26      5.79 o
   0   7   8       60.96       63.46      5.85 o
   1   7   8      218.25      215.86      8.59 o
   2   7   8      115.35      115.51      7.65 o
   3   7   8      113.63      109.77      9.13 o
   4   7   8       43.01       39.16      9.73 o
  -6   8   8        0.35       29.66     10.54 o
  -5   8   8        3.81       32.42      9.30 o
  -4   8   8       98.92       93.28      7.84 o
  -3   8   8       11.03       15.55      7.94 o
  -2   8   8      127.88      137.74      9.99 o
  -1   8   8      348.63      368.49     14.35 o
   0   8   8      185.65      201.11      8.87 o
   1   8   8       50.99       54.92      7.42 o
   2   8   8      192.57      193.01      9.89 o
   3   8   8      109.26       90.84     10.97 o
  -5   9   8        8.28       24.72     13.63 o
  -4   9   8        4.05       23.55     11.72 o
  -3   9   8        0.43       27.94     10.28 o
  -2   9   8       75.45       80.65     10.16 o
  -1   9   8       31.95       55.73     11.37 o
   0   9   8       17.40       34.24     11.35 o
   1   9   8      962.60     1019.37     26.05 o
   2   9   8      430.55      486.49     17.39 o
  -4  10   8        6.22       13.41     16.53 o
  -3  10   8      215.44      224.25     13.51 o
  -2  10   8        0.85       23.63     11.96 o
  -1  10   8       66.03       76.23     10.94 o
   0  10   8      254.26      248.64     12.81 o
  -1 -15   9       62.44       96.59     24.15 o
   0 -15   9       89.90       64.21     15.83 o
   1 -15   9      200.36      207.94      9.61 o
   2 -15   9       20.43       48.21     11.98 o
   3 -15   9       70.97       90.44     12.16 o
   4 -15   9      206.67      232.54     14.42 o
  -3 -14   9       49.03       41.61     23.12 o
  -2 -14   9       15.54        6.77     16.67 o
  -1 -14   9        8.26       22.58     10.12 o
   0 -14   9       62.40       73.67      7.00 o
   1 -14   9       60.31       48.95      8.13 o
   2 -14   9      116.72      113.38      8.46 o
   3 -14   9        5.89       44.78     10.88 o
   4 -14   9        4.49       33.74     12.98 o
   5 -14   9        1.67       16.00     11.17 o
  -4 -13   9       37.98       56.85     12.08 o
  -3 -13   9       29.55       14.59      9.81 o
  -2 -13   9       97.59       97.02      7.74 o
  -1 -13   9       91.14       92.62      5.87 o
   0 -13   9       25.74       39.39      5.07 o
   1 -13   9      315.00      296.62      9.68 o
   2 -13   9       20.48       29.17      6.66 o
   3 -13   9      148.86      143.11      8.68 o
   4 -13   9      165.05      160.71     10.44 o
   5 -13   9        6.94       18.94     12.54 o
   6 -13   9       69.44       75.53     11.27 o
  -5 -12   9       12.30       32.29     28.80 o
  -4 -12   9       22.11       50.51     14.25 o
  -3 -12   9       54.09       51.95      7.81 o
  -2 -12   9       44.10       50.75      4.62 o
  -1 -12   9       42.23       50.03      4.12 o
   0 -12   9      110.87      104.71      5.12 o
   1 -12   9       52.07       50.09      4.92 o
   2 -12   9      263.76      271.13      7.53 o
   3 -12   9       41.00       55.65      5.51 o
   4 -12   9       34.33       39.76      7.56 o
   5 -12   9      433.05      444.22     16.82 o
   6 -12   9        0.03       25.76     11.98 o
   7 -12   9        0.11       29.34     16.59 o
  -6 -11   9       17.03       36.29     13.50 o
  -5 -11   9       32.02       67.40     10.80 o
  -4 -11   9       79.35       76.19      8.37 o
  -3 -11   9        3.25       22.37      5.44 o
  -2 -11   9        5.97        9.41      4.22 o
  -1 -11   9       44.60       41.96      3.19 o
   0 -11   9       24.42       24.11      3.75 o
   1 -11   9      113.91      108.87      3.99 o
   2 -11   9        8.75       17.10      4.05 o
   3 -11   9        0.00       10.02      5.01 o
   4 -11   9        9.36        9.10      5.93 o
   5 -11   9      226.86      217.80      9.95 o
   6 -11   9       47.92       59.17      9.62 o
   7 -11   9       36.47       66.08     14.08 o
  -6 -10   9       65.60       67.04     11.41 o
  -5 -10   9      134.13      135.87      9.83 o
  -4 -10   9        3.89       18.00      6.83 o
  -3 -10   9       38.24       48.16      4.81 o
  -2 -10   9       22.72       28.73      3.23 o
  -1 -10   9       77.57       82.20      2.87 o
   0 -10   9      265.89      260.89      5.65 o
   1 -10   9      143.07      131.39      4.56 o
   2 -10   9       59.17       53.24      3.82 o
   3 -10   9      914.31      899.71     18.20 o
   4 -10   9        5.18       11.46      5.48 o
   5 -10   9       83.25       81.60      6.66 o
   6 -10   9       41.29       44.76     10.46 o
   7 -10   9       11.99       34.76     13.59 o
   8 -10   9       55.56       51.04     12.49 o
  -7  -9   9       71.12       64.67     11.76 o
  -6  -9   9       64.13       58.65     10.18 o
  -5  -9   9        3.22       23.74      7.42 o
  -4  -9   9      211.54      202.65      7.87 o
  -3  -9   9       30.55       33.07      3.70 o
  -2  -9   9       34.56       31.00      2.42 o
  -1  -9   9      499.57      500.53      8.34 o
   0  -9   9       24.87       19.47      2.81 o
   1  -9   9       48.62       47.90      3.12 o
   2  -9   9      299.77      293.09      6.93 o
   3  -9   9        7.35       12.78      3.77 o
   4  -9   9        0.29        9.02      6.44 o
   5  -9   9       35.43       34.74      4.52 o
   6  -9   9      110.19      117.43     10.84 o
   7  -9   9       28.87       42.18     12.68 o
   8  -9   9       79.65      113.89     19.02 o
  -7  -8   9       74.06       76.71     11.71 o
  -6  -8   9        1.66       16.65     10.04 o
  -5  -8   9       86.00       80.81      6.62 o
  -4  -8   9       92.96       87.37      6.29 o
  -3  -8   9       22.73       20.16      3.33 o
  -2  -8   9      336.38      332.85      6.07 o
  -1  -8   9       93.76       96.71      2.52 o
   0  -8   9      129.74      122.36      3.22 o
   1  -8   9      385.62      376.80      7.00 o
   2  -8   9      405.62      389.74      6.97 o
   3  -8   9      156.26      145.17      3.81 o
   4  -8   9      826.45      811.44     13.58 o
   5  -8   9       21.72       25.29      4.45 o
   6  -8   9        6.02       18.55      5.70 o
   7  -8   9       65.67       79.21      7.36 o
   8  -8   9       11.45       20.69     12.71 o
  -8  -7   9        4.43       13.08     12.58 o
  -7  -7   9      114.20       95.47     10.86 o
  -6  -7   9      328.10      305.70     11.37 o
  -5  -7   9       37.66       41.38      5.53 o
  -4  -7   9      249.67      234.21      7.05 o
  -3  -7   9      146.83      131.17      4.13 o
  -2  -7   9      230.39      240.82      5.31 o
  -1  -7   9      414.52      413.43      7.61 o
   0  -7   9      332.55      331.31      6.00 o
   1  -7   9        4.54        7.51      1.60 o
   2  -7   9       36.38       36.55      2.20 o
   3  -7   9      400.63      390.62      7.20 o
   4  -7   9       66.90       69.33      3.21 o
   5  -7   9        1.10        6.13      2.19 o
   6  -7   9        4.97       12.36      5.81 o
   7  -7   9        1.86       21.37      7.62 o
   8  -7   9        7.68       11.66      7.85 o
  -8  -6   9       12.88       20.17     15.25 o
  -7  -6   9      186.04      182.83     11.68 o
  -6  -6   9       10.05       25.84      7.50 o
  -5  -6   9       82.33       87.11      5.72 o
  -4  -6   9       59.20       62.09      4.61 o
  -3  -6   9     1242.80     1288.19     21.53 o
  -2  -6   9      162.47      179.36      4.16 o
  -1  -6   9       93.55       89.89      2.89 o
   0  -6   9        1.94       18.48      1.77 o
   1  -6   9      756.38      764.32     10.72 o
   2  -6   9        4.13       11.90      1.87 o
   3  -6   9       42.57       46.64      2.01 o
   4  -6   9        8.87       11.10      1.95 o
   5  -6   9       33.43       37.35      3.08 o
   6  -6   9        4.82       11.54      5.60 o
   7  -6   9       50.23       32.82      5.60 o
   8  -6   9       35.38       39.06      9.59 o
   9  -6   9       67.27       73.18     12.57 o
  -8  -5   9      153.65      145.26     15.25 o
  -7  -5   9       55.25       38.92      9.15 o
  -6  -5   9        9.05       12.86      7.12 o
  -5  -5   9       44.75       50.93      5.39 o
  -4  -5   9       18.04       17.75      3.72 o
  -3  -5   9      460.09      473.07     10.51 o
  -2  -5   9      482.65      529.48      9.55 o
  -1  -5   9        4.86        8.70      1.85 o
   0  -5   9      134.83      146.19      2.86 o
   1  -5   9     1044.85     1081.34     14.04 o
   2  -5   9       24.03       26.13      1.55 o
   3  -5   9      222.97      220.64      4.36 o
   4  -5   9      745.32      656.63     11.17 o
   5  -5   9      542.78      476.61      9.49 o
   6  -5   9      154.96      159.74      6.13 o
   7  -5   9      101.61       99.96      5.88 o
   8  -5   9      151.76      147.30      8.38 o
   9  -5   9      198.54      164.43     12.38 o
  -8  -4   9       42.82       40.43     13.68 o
  -7  -4   9       27.39       26.84     12.19 o
  -6  -4   9       99.73      108.16      5.93 o
  -5  -4   9       11.54       11.88      3.51 o
  -4  -4   9       56.47       59.86      3.84 o
  -3  -4   9       82.95       83.81      4.24 o
  -2  -4   9        5.90        6.82      2.36 o
  -1  -4   9      216.78      205.83      3.64 o
   0  -4   9      116.49      117.68      2.47 o
   1  -4   9      475.66      470.42      6.18 o
   2  -4   9        1.69        6.61      1.76 o
   3  -4   9        1.15        6.65      2.58 o
   4  -4   9      377.35      372.44      7.59 o
   5  -4   9       18.76       17.79      3.36 o
   6  -4   9       66.37       61.17      4.32 o
   7  -4   9      237.93      248.68      8.86 o
   8  -4   9      130.66      147.79      8.03 o
  -9  -3   9       40.50       51.92     17.80 o
  -8  -3   9       28.41       33.46     12.84 o
  -7  -3   9      147.82      132.45      9.27 o
  -6  -3   9        0.16       10.42      5.95 o
  -5  -3   9      268.46      256.42      6.66 o
  -4  -3   9       70.46       65.78      2.02 o
  -3  -3   9        5.96       10.98      1.22 o
  -2  -3   9      135.15      138.97      3.00 o
  -1  -3   9       53.40       52.42      1.90 o
   0  -3   9      258.51      251.25      4.21 o
   1  -3   9        1.35        5.19      1.65 o
   2  -3   9       22.74       23.08      1.88 o
   3  -3   9      260.05      250.43      5.67 o
   4  -3   9       32.76       29.38      3.07 o
   5  -3   9      139.25      123.37      4.91 o
   6  -3   9      202.20      199.20      6.64 o
   7  -3   9       99.78       99.96      6.71 o
   8  -3   9       25.48       40.88      8.25 o
  -9  -2   9       33.61       24.00     15.23 o
  -8  -2   9      183.96      178.36     14.08 o
  -7  -2   9        0.02        9.72      9.51 o
  -6  -2   9      639.34      639.63     12.27 o
  -5  -2   9       42.73       38.92      2.91 o
  -4  -2   9      275.25      242.86      4.51 o
  -3  -2   9      421.41      412.36      6.96 o
  -2  -2   9       37.15       44.66      1.78 o
  -1  -2   9      616.47      610.36      8.71 o
   0  -2   9      522.27      516.28      7.53 o
   1  -2   9        6.56        8.48      1.98 o
   2  -2   9       72.64       68.45      2.82 o
   3  -2   9      200.25      179.04      4.80 o
   4  -2   9      406.33      376.26      8.51 o
   5  -2   9      110.02      119.57      5.45 o
   6  -2   9       28.00       21.24      5.29 o
   7  -2   9        0.01       20.44      6.08 o
   8  -2   9      233.47      223.83     11.55 o
  -9  -1   9       39.60       63.44     16.21 o
  -8  -1   9       64.01       52.47     11.46 o
  -7  -1   9       72.50       69.68      6.47 o
  -6  -1   9        4.00       10.30      5.75 o
  -5  -1   9      556.03      548.37     10.90 o
  -4  -1   9      110.04      112.35      4.24 o
  -3  -1   9        2.31        5.10      2.64 o
  -2  -1   9     2466.54     2572.94     41.27 o
  -1  -1   9       18.89       25.38      1.74 o
   0  -1   9       90.84       82.08      2.27 o
   1  -1   9       64.98       65.60      2.34 o
   2  -1   9      373.55      346.22      7.07 o
   3  -1   9       62.67       54.73      3.43 o
   4  -1   9      114.09      107.47      4.45 o
   5  -1   9       50.23       56.93      4.46 o
   6  -1   9        0.95       11.59      5.33 o
   7  -1   9       98.82       92.19      6.28 o
   8  -1   9      264.28      272.11     12.69 o
  -9   0   9       37.95       50.66     15.36 o
  -8   0   9        1.30       22.41      9.44 o
  -7   0   9       21.49       28.46      6.41 o
  -6   0   9      133.95      116.05      5.74 o
  -5   0   9        6.18       11.86      4.23 o
  -4   0   9       12.88       15.18      3.57 o
  -3   0   9      201.39      181.29      5.04 o
  -2   0   9      343.57      327.05      6.82 o
  -1   0   9       12.12       13.88      2.02 o
   0   0   9        1.24        7.07      1.77 o
   1   0   9       15.75       16.71      2.30 o
   2   0   9     3671.19     3635.28     61.55 o
   3   0   9     2133.11     2047.89     35.84 o
   4   0   9       89.84       91.88      4.60 o
   5   0   9       86.87       88.01      5.40 o
   6   0   9       92.57       81.25      6.39 o
   7   0   9       47.77       48.73      7.62 o
   8   0   9        5.56       32.04     12.38 o
  -9   1   9       12.01       28.79     14.90 o
  -8   1   9        0.93       18.51     11.56 o
  -7   1   9       52.25       55.95      7.74 o
  -6   1   9        5.45       11.02      5.17 o
  -5   1   9       38.73       39.66      4.80 o
  -4   1   9      483.17      461.25      9.62 o
  -3   1   9       20.33       21.45      3.17 o
  -2   1   9      216.43      215.23      5.28 o
  -1   1   9      443.30      430.68      8.49 o
   0   1   9       78.78       72.59      2.81 o
   1   1   9        1.28       10.49      2.48 o
   2   1   9      499.02      480.51      9.30 o
   3   1   9       12.09        7.62      3.33 o
   4   1   9      257.47      245.29      7.05 o
   5   1   9      262.37      268.36      8.44 o
   6   1   9      284.32      307.56      9.85 o
   7   1   9       10.68       28.53      9.48 o
  -8   2   9       24.81       45.69      9.42 o
  -7   2   9       62.65       66.49      7.74 o
  -6   2   9        7.73       23.70      6.76 o
  -5   2   9       45.58       46.85      4.90 o
  -4   2   9      259.01      257.89      7.29 o
  -3   2   9       40.03       44.67      3.35 o
  -2   2   9      372.63      355.88      7.18 o
  -1   2   9       68.30       60.24      2.96 o
   0   2   9        8.80        9.74      2.94 o
   1   2   9      265.62      235.06      5.48 o
   2   2   9      140.27      135.75      4.27 o
   3   2   9      128.16      123.81      5.07 o
   4   2   9      270.81      269.63      8.35 o
   5   2   9        8.56       20.69      6.33 o
   6   2   9        6.32       17.30      7.64 o
   7   2   9      224.92      227.23     11.18 o
  -8   3   9        2.29       23.29     11.80 o
  -7   3   9       44.76       52.04      8.72 o
  -6   3   9       18.47       28.51      7.97 o
  -5   3   9       55.79       60.87      5.50 o
  -4   3   9       72.39       71.30      4.03 o
  -3   3   9      505.59      486.81     10.05 o
  -2   3   9        8.50        8.60      3.14 o
  -1   3   9       72.49       68.19      3.60 o
   0   3   9       48.37       46.40      2.92 o
   1   3   9       17.71       19.51      3.00 o
   2   3   9       60.66       57.51      3.77 o
   3   3   9       17.61       20.72      5.40 o
   4   3   9       16.02       21.91      6.34 o
   5   3   9       87.00       90.02      8.61 o
   6   3   9       62.15       75.42      9.97 o
   7   3   9       10.87       37.06     11.98 o
  -8   4   9       35.18       37.75     11.40 o
  -7   4   9       78.84       86.05      9.25 o
  -6   4   9       33.41       31.43      6.63 o
  -5   4   9        3.25       13.08      6.28 o
  -4   4   9      587.84      571.65     11.80 o
  -3   4   9       95.38       87.63      4.16 o
  -2   4   9      183.40      188.57      4.96 o
  -1   4   9       17.21       25.38      4.11 o
   0   4   9      276.23      278.37      6.49 o
   1   4   9       11.47        9.75      3.43 o
   2   4   9       20.65       21.36      3.51 o
   3   4   9      182.88      164.85      7.51 o
   4   4   9       40.54       53.05      8.96 o
   5   4   9       30.30       37.51      9.49 o
   6   4   9       37.77       58.10     10.11 o
  -8   5   9       97.20      106.42     10.70 o
  -7   5   9        3.10       26.29      9.44 o
  -6   5   9      304.73      315.79     10.30 o
  -5   5   9        0.09       18.55      6.35 o
  -4   5   9        0.28       15.86      5.02 o
  -3   5   9        6.88       19.24      4.72 o
  -2   5   9      228.36      228.34      6.49 o
  -1   5   9       21.31       23.97      4.19 o
   0   5   9        8.04       10.84      4.08 o
   1   5   9       36.96       35.29      4.78 o
   2   5   9       56.26       63.86      5.25 o
   3   5   9       24.97       27.60      6.40 o
   4   5   9      157.00      145.69     10.64 o
   5   5   9       72.42       78.78     11.05 o
  -7   6   9       51.38       80.95     12.54 o
  -6   6   9       28.18       29.33      8.97 o
  -5   6   9       96.25      112.05      7.31 o
  -4   6   9       37.32       61.24      5.64 o
  -3   6   9      305.34      307.97      7.59 o
  -2   6   9       63.22       67.66      4.90 o
  -1   6   9       46.61       51.56      5.78 o
   0   6   9       97.49       85.34      7.02 o
   1   6   9      160.53      155.87      7.20 o
   2   6   9      133.24      140.25      7.71 o
   3   6   9       95.60      117.00      8.76 o
   4   6   9        3.54       20.52     11.98 o
   5   6   9      125.68      128.07     15.70 o
  -6   7   9       52.22       63.10      9.49 o
  -5   7   9       33.74       52.68      8.84 o
  -4   7   9       72.96       79.04      7.36 o
  -3   7   9       94.19       87.81      7.77 o
  -2   7   9      135.94      135.64      9.57 o
  -1   7   9        0.35       16.49      7.71 o
   0   7   9       71.30       82.36      7.18 o
   1   7   9       11.15       21.01      6.71 o
   2   7   9      124.99      136.73      8.45 o
   3   7   9       83.88       87.64      9.15 o
   4   7   9       34.52       64.36     12.66 o
  -5   8   9        7.61       46.48     12.11 o
  -4   8   9      143.95      122.83     10.84 o
  -3   8   9      171.23      159.91     11.67 o
  -2   8   9        0.60       27.06      9.58 o
  -1   8   9      148.18      138.56     10.65 o
   0   8   9       37.15       27.73      7.90 o
   1   8   9        7.28       29.80     10.06 o
   2   8   9      101.03       89.62      9.78 o
  -4   9   9      243.29      259.26     16.96 o
  -3   9   9        5.36       29.91     10.61 o
  -2   9   9      124.54      112.47     12.57 o
  -1   9   9       23.46       42.69     11.45 o
   0   9   9       11.05       32.89     10.59 o
   1   9   9      251.64      233.96     13.26 o
  -1 -15  10       13.45        5.14     24.15 o
   0 -15  10       62.26       91.04     14.58 o
   1 -15  10        5.31       22.11     12.14 o
   2 -15  10        0.08       36.65     10.94 o
   3 -15  10       36.45       33.73     14.85 o
   4 -15  10       20.40       31.91     12.93 o
  -3 -14  10      175.61      189.44     21.84 o
  -2 -14  10      143.01      142.53     13.46 o
  -1 -14  10        3.48       14.38      9.39 o
   0 -14  10       26.88       37.87      8.52 o
   1 -14  10      145.96      144.84      8.04 o
   2 -14  10        6.47       29.92      8.45 o
   3 -14  10      101.41      100.82      9.47 o
   4 -14  10       12.16       39.02     11.43 o
   5 -14  10        5.63       23.40     11.87 o
  -4 -13  10       58.95       66.53     13.87 o
  -3 -13  10        0.06       21.76     10.41 o
  -2 -13  10       11.65       16.49      8.58 o
  -1 -13  10        7.17       19.50      6.48 o
   0 -13  10       11.27       27.08      6.73 o
   1 -13  10        0.38       18.31      6.85 o
   2 -13  10      134.49      130.74      7.50 o
   3 -13  10        7.78       33.53      9.05 o
   4 -13  10      167.05      165.51      9.50 o
   5 -13  10      130.29      130.70     11.16 o
   6 -13  10       12.27       32.62     14.93 o
  -5 -12  10       42.77       61.89     15.21 o
  -4 -12  10        6.27       39.58     11.71 o
  -3 -12  10       68.70       67.45      7.43 o
  -2 -12  10        0.36        9.93      6.40 o
  -1 -12  10       15.46       25.45      6.48 o
   0 -12  10       43.93       45.77      4.74 o
   1 -12  10        7.93       16.94      6.25 o
   2 -12  10      304.09      304.62      9.28 o
   3 -12  10       26.66       36.63      5.98 o
   4 -12  10       43.68       54.27      7.24 o
   5 -12  10       71.11       73.56      8.97 o
   6 -12  10      159.54      165.21     15.24 o
   7 -12  10        1.66       30.76     15.24 o
  -5 -11  10        0.98       47.62     11.39 o
  -4 -11  10      101.96       92.36      9.46 o
  -3 -11  10       42.57       44.98      7.91 o
  -2 -11  10        6.25       16.26      5.42 o
  -1 -11  10       69.69       73.00      4.38 o
   0 -11  10       28.98       29.79      4.02 o
   1 -11  10      181.31      179.35      7.03 o
   2 -11  10      133.00      132.90      6.13 o
   3 -11  10       18.80       21.29      5.42 o
   4 -11  10       87.46       90.22      6.68 o
   5 -11  10      460.68      458.72     14.46 o
   6 -11  10        0.01       24.16     11.12 o
   7 -11  10      156.52      175.20     15.54 o
  -6 -10  10        1.57       25.44     12.19 o
  -5 -10  10      102.62       92.36     10.28 o
  -4 -10  10      167.20      173.97      8.37 o
  -3 -10  10        6.47       11.13      7.24 o
  -2 -10  10        3.28       13.68      4.60 o
  -1 -10  10      630.28      651.23     12.04 o
   0 -10  10      223.38      227.86      5.05 o
   1 -10  10      328.84      327.17      7.69 o
   2 -10  10        7.72        9.48      4.59 o
   3 -10  10       86.20       79.78      5.10 o
   4 -10  10       35.58       37.25      5.42 o
   5 -10  10       26.00       25.81      6.54 o
   6 -10  10        8.80        7.90      8.90 o
   7 -10  10       59.82       60.50     12.58 o
   8 -10  10        1.89       19.52     12.10 o
  -7  -9  10      135.93      108.62     13.07 o
  -6  -9  10       81.80      107.08     11.81 o
  -5  -9  10       45.75       48.92      7.32 o
  -4  -9  10      238.33      214.57      8.41 o
  -3  -9  10       95.18       95.93      4.69 o
  -2  -9  10        3.87        9.34      4.23 o
  -1  -9  10       25.75       23.47      2.41 o
   0  -9  10      367.11      359.58      6.87 o
   1  -9  10        2.78       13.37      3.63 o
   2  -9  10      790.53      783.75     14.06 o
   3  -9  10      324.61      321.87      7.86 o
   4  -9  10      184.79      181.70      6.99 o
   5  -9  10       13.20       55.79      6.30 o
   6  -9  10       17.70       31.53      9.95 o
   7  -9  10       11.66       22.53     10.00 o
   8  -9  10      121.61      117.53     13.84 o
  -7  -8  10       18.02       24.05     12.65 o
  -6  -8  10        3.34       24.49     10.26 o
  -5  -8  10      140.01      161.95      8.02 o
  -4  -8  10       50.44       51.94      5.74 o
  -3  -8  10      197.86      196.77      5.44 o
  -2  -8  10       88.77       89.70      4.34 o
  -1  -8  10      255.27      258.83      5.98 o
   0  -8  10       44.75       46.09      2.50 o
   1  -8  10      152.28      146.54      3.84 o
   2  -8  10      172.98      166.14      4.40 o
   3  -8  10       54.30       52.53      2.82 o
   4  -8  10        3.28        7.84      4.11 o
   5  -8  10       26.40       22.87      5.13 o
   6  -8  10      153.46      156.26      7.29 o
   7  -8  10      150.52      169.90      8.00 o
   8  -8  10        0.67       27.59     13.28 o
  -7  -7  10       40.39       48.77     13.85 o
  -6  -7  10      143.02      153.68      9.28 o
  -5  -7  10       76.52       80.39      6.33 o
  -4  -7  10        0.11        9.49      5.43 o
  -3  -7  10       75.51       69.42      3.72 o
  -2  -7  10       60.17       60.63      3.49 o
  -1  -7  10       21.99       18.62      2.36 o
   0  -7  10     1112.49     1144.35     16.23 o
   1  -7  10        7.61        9.65      2.46 o
   2  -7  10       18.71       17.08      2.60 o
   3  -7  10      207.42      195.86      4.70 o
   4  -7  10      105.29      100.03      4.42 o
   5  -7  10        0.74       11.77      3.11 o
   6  -7  10       68.69       67.99      5.41 o
   7  -7  10        6.97       25.41      7.45 o
   8  -7  10       67.27       75.31      8.85 o
  -8  -6  10        3.58       14.64     12.80 o
  -7  -6  10       64.25       81.78     11.99 o
  -6  -6  10      103.20      101.43      7.97 o
  -5  -6  10       11.89       11.14      5.27 o
  -4  -6  10        3.26       14.87      5.12 o
  -3  -6  10      203.38      185.87      5.04 o
  -2  -6  10       89.16       94.33      3.95 o
  -1  -6  10       85.72       86.12      3.45 o
   0  -6  10       10.12       15.11      1.83 o
   1  -6  10       59.42       53.40      2.27 o
   2  -6  10      272.20      261.43      4.54 o
   3  -6  10      185.30      173.04      3.95 o
   4  -6  10       36.21       25.12      2.74 o
   5  -6  10        5.19       10.43      4.00 o
   6  -6  10       28.42       32.29      5.39 o
   7  -6  10        0.64        6.63      6.03 o
   8  -6  10      210.28      209.53     10.57 o
  -8  -5  10        0.17       17.85     13.68 o
  -7  -5  10       81.81       91.48      9.18 o
  -6  -5  10        1.24       10.54      8.32 o
  -5  -5  10       27.97       32.24      5.73 o
  -4  -5  10       69.48       63.70      4.15 o
  -3  -5  10       74.65       82.84      4.34 o
  -2  -5  10        2.65        9.24      3.11 o
  -1  -5  10       34.32       24.36      2.35 o
   0  -5  10      183.89      172.91      4.11 o
   1  -5  10      331.96      334.31      5.46 o
   2  -5  10       49.59       42.81      2.07 o
   3  -5  10      349.06      335.17      6.51 o
   4  -5  10        3.22       12.30      3.52 o
   5  -5  10       96.10       95.16      4.69 o
   6  -5  10        4.68       11.47      5.29 o
   7  -5  10       21.22       22.80      7.36 o
   8  -5  10        0.26       16.76      9.25 o
  -8  -4  10        5.02       17.55     11.68 o
  -7  -4  10       77.70       63.66      9.81 o
  -6  -4  10       84.51       93.78      7.98 o
  -5  -4  10       92.64       96.91      6.39 o
  -4  -4  10      175.45      162.50      5.60 o
  -3  -4  10      145.24      151.83      4.42 o
  -2  -4  10      161.60      154.72      3.73 o
  -1  -4  10      641.29      613.43      8.55 o
   0  -4  10       35.65       37.47      1.84 o
   1  -4  10      190.89      193.83      3.57 o
   2  -4  10      310.68      284.86      5.23 o
   3  -4  10      188.22      175.19      4.52 o
   4  -4  10      305.22      301.42      6.87 o
   5  -4  10      249.92      234.42      6.73 o
   6  -4  10       17.19       18.29      4.81 o
   7  -4  10       34.79       34.81      7.04 o
   8  -4  10      357.67      341.65     12.79 o
  -8  -3  10        9.17       16.50     10.49 o
  -7  -3  10      111.18      119.07     10.50 o
  -6  -3  10       37.46       42.71      5.71 o
  -5  -3  10       13.53       15.36      3.29 o
  -4  -3  10       41.54       46.09      2.77 o
  -3  -3  10       29.11       28.20      1.95 o
  -2  -3  10       11.82       17.09      2.14 o
  -1  -3  10      216.58      216.30      4.75 o
   0  -3  10       15.63       14.67      1.70 o
   1  -3  10       22.91       22.71      1.83 o
   2  -3  10      437.44      416.10      7.80 o
   3  -3  10       99.53       87.20      3.69 o
   4  -3  10      595.51      562.05     12.50 o
   5  -3  10        1.54       10.63      4.92 o
   6  -3  10       43.22       44.27      5.76 o
   7  -3  10      114.41      130.69      7.87 o
   8  -3  10      142.25      167.88     11.25 o
  -8  -2  10       52.48       60.36     14.93 o
  -7  -2  10        5.20        5.18      7.82 o
  -6  -2  10       57.95       53.78      6.45 o
  -5  -2  10       93.98       98.36      3.98 o
  -4  -2  10       86.29       84.21      3.04 o
  -3  -2  10      144.56      136.83      3.60 o
  -2  -2  10      137.07      127.03      3.39 o
  -1  -2  10       22.55       19.45      2.01 o
   0  -2  10      210.16      204.73      3.99 o
   1  -2  10     1142.82     1131.62     16.16 o
   2  -2  10      862.84      841.02     14.82 o
   3  -2  10        4.15       11.30      3.03 o
   4  -2  10        4.37        9.87      3.93 o
   5  -2  10      120.52      122.55      5.36 o
   6  -2  10      103.26      102.03      6.58 o
   7  -2  10       51.72       59.99      7.64 o
   8  -2  10       16.47       28.73     12.75 o
  -8  -1  10       10.73       26.39     14.52 o
  -7  -1  10      133.01      134.39     10.79 o
  -6  -1  10       24.34       24.58      4.76 o
  -5  -1  10      231.81      221.32      6.86 o
  -4  -1  10       93.16       97.75      4.53 o
  -3  -1  10       69.82       72.12      3.27 o
  -2  -1  10      229.94      209.80      5.16 o
  -1  -1  10      813.69      798.70     11.87 o
   0  -1  10      220.60      222.42      4.67 o
   1  -1  10       39.77       36.33      2.28 o
   2  -1  10      368.93      345.35      7.84 o
   3  -1  10        8.16       13.32      3.43 o
   4  -1  10       31.60       34.63      3.89 o
   5  -1  10       29.16       37.66      4.54 o
   6  -1  10      142.22      159.92      7.66 o
   7  -1  10      246.50      263.01      9.41 o
   8  -1  10       92.99      117.66     13.03 o
  -8   0  10       10.16       16.31     12.33 o
  -7   0  10       63.07       63.54      8.73 o
  -6   0  10       15.72       19.31      7.61 o
  -5   0  10       45.83       42.10      5.09 o
  -4   0  10        8.00       12.57      4.39 o
  -3   0  10        7.58        8.27      2.81 o
  -2   0  10     1243.67     1196.12     21.79 o
  -1   0  10       94.07       80.79      3.27 o
   0   0  10      195.00      182.35      4.51 o
   1   0  10      460.16      419.30      7.96 o
   2   0  10       71.62       72.27      3.70 o
   3   0  10       10.68       15.47      3.50 o
   4   0  10       16.36       19.14      4.81 o
   5   0  10       10.07       18.14      5.52 o
   6   0  10       27.69       40.31      6.75 o
   7   0  10       83.25      103.57      9.72 o
  -8   1  10      505.50      512.01     19.83 o
  -7   1  10       81.64       80.12      8.54 o
  -6   1  10      142.57      147.70      7.39 o
  -5   1  10        0.42        9.75      5.16 o
  -4   1  10      180.25      164.88      6.10 o
  -3   1  10      132.80      131.73      5.01 o
  -2   1  10        2.53        8.14      2.63 o
  -1   1  10      261.28      252.01      6.44 o
   0   1  10      284.22      261.79      5.74 o
   1   1  10       19.44       23.32      2.84 o
   2   1  10        1.60        9.24      3.09 o
   3   1  10       29.27       25.80      4.12 o
   4   1  10        7.06       13.71      4.69 o
   5   1  10        1.94       21.63      6.78 o
   6   1  10      110.85      111.34      8.76 o
   7   1  10        9.25       31.83     10.85 o
  -8   2  10        0.03       27.31     11.68 o
  -7   2  10      132.92      137.24      8.59 o
  -6   2  10        3.82       17.42      7.03 o
  -5   2  10      690.96      694.09     13.99 o
  -4   2  10     1217.74     1227.77     21.47 o
  -3   2  10       37.41       37.90      3.40 o
  -2   2  10        4.35        8.58      3.36 o
  -1   2  10        1.69        6.46      3.92 o
   0   2  10       12.16        9.47      2.91 o
   1   2  10       25.99       30.04      3.04 o
   2   2  10        0.46       12.70      5.18 o
   3   2  10        0.40        8.68      4.48 o
   4   2  10        2.27       11.19      5.69 o
   5   2  10       66.60       69.76      6.81 o
   6   2  10       20.09       33.01      8.83 o
  -8   3  10      120.31      110.14     14.13 o
  -7   3  10        0.39       26.64      9.29 o
  -6   3  10       58.87       69.42      7.24 o
  -5   3  10        4.70       14.93      5.47 o
  -4   3  10       17.65       23.34      4.43 o
  -3   3  10       43.29       36.41      3.93 o
  -2   3  10        6.71       10.25      4.21 o
  -1   3  10      153.37      122.35      5.58 o
   0   3  10      772.93      689.36     13.11 o
   1   3  10        5.12       13.61      4.01 o
   2   3  10      239.58      232.01      6.45 o
   3   3  10      314.54      315.30      9.25 o
   4   3  10       54.89       61.44      7.21 o
   5   3  10       93.88      102.81     11.76 o
   6   3  10      422.55      444.03     18.07 o
  -7   4  10       47.84       61.40      9.02 o
  -6   4  10        1.39       18.99      7.28 o
  -5   4  10        0.54       17.13      6.83 o
  -4   4  10       17.32       22.00      4.89 o
  -3   4  10       38.18       31.58      3.99 o
  -2   4  10        1.12        3.81      4.53 o
  -1   4  10       16.04       21.23      4.68 o
   0   4  10       26.12       19.44      4.47 o
   1   4  10       11.25       18.79      4.77 o
   2   4  10       35.13       32.34      5.03 o
   3   4  10        3.69       25.00      7.09 o
   4   4  10      356.93      353.23     14.05 o
   5   4  10       58.95       69.60     11.40 o
  -7   5  10        0.32       24.95     10.25 o
  -6   5  10       70.24       73.25      8.79 o
  -5   5  10        0.03       18.81      7.48 o
  -4   5  10       18.75       23.82      5.78 o
  -3   5  10       92.11       88.84      5.16 o
  -2   5  10       11.92       17.44      4.62 o
  -1   5  10       10.60       20.96      4.39 o
   0   5  10        4.48       14.17      4.80 o
   1   5  10       58.89       61.19      5.16 o
   2   5  10       48.84       51.96      6.05 o
   3   5  10      265.30      265.50     11.39 o
   4   5  10        0.02       25.23      9.47 o
   5   5  10       60.33       78.42     14.44 o
  -6   6  10      262.97      258.86     13.17 o
  -5   6  10        3.96       19.63      7.92 o
  -4   6  10      354.13      378.54     12.19 o
  -3   6  10      389.12      380.55     11.64 o
  -2   6  10       51.16       55.65      6.01 o
  -1   6  10      128.99      119.67      7.92 o
   0   6  10       95.80       99.20      6.63 o
   1   6  10        5.93       14.95      6.42 o
   2   6  10      404.93      400.04     13.68 o
   3   6  10       15.21       26.18      9.69 o
   4   6  10       44.44       49.26     12.48 o
  -5   7  10      124.81      147.87     10.71 o
  -4   7  10      159.67      160.89      9.95 o
  -3   7  10      173.21      178.18     11.40 o
  -2   7  10       29.82       33.66      9.19 o
  -1   7  10       27.41       33.75      8.44 o
   0   7  10        0.03       19.73      7.34 o
   1   7  10        5.41       29.30      9.10 o
   2   7  10      143.38      155.58     11.03 o
   3   7  10        4.26       28.90     11.21 o
  -4   8  10        0.17        7.32     14.04 o
  -3   8  10      340.75      350.59     16.97 o
  -2   8  10        0.05       13.77     10.19 o
  -1   8  10        0.02       17.14     13.09 o
   0   8  10        0.12       21.21      9.21 o
   1   8  10      282.63      283.67     11.67 o
   0 -15  11        0.27       19.93     16.19 o
   1 -15  11       46.96       54.82     12.20 o
   2 -15  11        0.15       30.48     12.76 o
   3 -15  11        0.19       32.20     10.58 o
  -2 -14  11       16.07       42.48     12.65 o
  -1 -14  11       18.88       34.83     10.44 o
   0 -14  11       45.92       53.41      9.51 o
   1 -14  11        0.39       21.33      8.79 o
   2 -14  11       40.61       56.94      8.25 o
   3 -14  11      109.79      100.95      9.31 o
   4 -14  11       55.13       64.96     11.81 o
   5 -14  11      187.95      182.43     15.41 o
  -3 -13  11        5.24       26.09     11.41 o
  -2 -13  11       11.60       30.72     10.62 o
  -1 -13  11       24.26       24.30      7.67 o
   0 -13  11        0.40       12.57      7.98 o
   1 -13  11      193.50      203.86      9.04 o
   2 -13  11       29.56       35.84      6.96 o
   3 -13  11       31.72       43.37      8.32 o
   4 -13  11      194.65      200.24     10.47 o
   5 -13  11       55.05       56.57     11.27 o
   6 -13  11        4.29       21.99     14.56 o
  -4 -12  11        0.45       18.19     10.93 o
  -3 -12  11        3.00       17.50      8.29 o
  -2 -12  11      166.06      152.79      8.45 o
  -1 -12  11        3.34       17.66      6.51 o
   0 -12  11       27.99       37.43      5.06 o
   1 -12  11       55.03       51.27      6.46 o
   2 -12  11       52.80       53.75      6.60 o
   3 -12  11      176.10      170.40      8.42 o
   4 -12  11      100.70       96.93      7.81 o
   5 -12  11       24.57       27.06     11.12 o
   6 -12  11      167.78      168.94     13.57 o
  -5 -11  11       30.61       26.46     13.43 o
  -4 -11  11       18.10       28.98     10.42 o
  -3 -11  11       45.17       43.64      7.23 o
  -2 -11  11       39.78       36.71      5.55 o
  -1 -11  11       82.93       76.84      6.65 o
   0 -11  11        3.89       14.28      3.90 o
   1 -11  11      227.88      220.20      7.86 o
   2 -11  11      224.63      222.18      8.26 o
   3 -11  11      384.32      348.66      9.69 o
   4 -11  11       79.44       82.24      7.11 o
   5 -11  11       72.63       62.06      9.22 o
   6 -11  11       19.94       13.44     11.71 o
   7 -11  11        4.64       35.91     12.93 o
  -6 -10  11        3.50       33.86     14.01 o
  -5 -10  11      150.03      139.69     11.86 o
  -4 -10  11      195.74      205.80      9.35 o
  -3 -10  11       17.12       23.31      6.91 o
  -2 -10  11       80.59       80.54      5.55 o
  -1 -10  11       11.75       17.45      4.08 o
   0 -10  11        6.70        8.35      3.58 o
   1 -10  11       40.15       40.06      5.27 o
   2 -10  11        0.44       10.20      4.89 o
   3 -10  11       34.91       26.50      5.15 o
   4 -10  11      334.95      311.34      9.70 o
   5 -10  11      118.21      117.14      9.63 o
   6 -10  11      277.55      285.94     13.90 o
   7 -10  11        0.34       21.42     10.78 o
  -6  -9  11      102.08       96.16     12.30 o
  -5  -9  11       86.17       99.91      9.00 o
  -4  -9  11        5.39       11.82      7.30 o
  -3  -9  11      141.82      137.72      5.72 o
  -2  -9  11       48.75       58.55      5.25 o
  -1  -9  11       33.61       28.39      3.69 o
   0  -9  11      100.65       97.86      3.17 o
   1  -9  11      149.02      146.80      5.32 o
   2  -9  11       66.94       60.23      3.44 o
   3  -9  11      918.31      887.33     19.45 o
   4  -9  11       61.06       67.46      6.50 o
   5  -9  11       81.18       78.40      7.81 o
   6  -9  11       60.48       67.91      9.35 o
   7  -9  11        1.11       25.20     12.94 o
  -7  -8  11       11.08       48.35     15.99 o
  -6  -8  11        3.08       19.12     10.49 o
  -5  -8  11        0.40       15.69      8.31 o
  -4  -8  11       14.99       16.57      6.45 o
  -3  -8  11      134.17      150.71      6.25 o
  -2  -8  11       26.93       21.10      4.91 o
  -1  -8  11       89.46       81.40      4.26 o
   0  -8  11        4.73        9.57      3.66 o
   1  -8  11        0.16        7.91      2.97 o
   2  -8  11      382.39      375.44      8.60 o
   3  -8  11        1.40        6.59      3.34 o
   4  -8  11       12.81       17.21      4.60 o
   5  -8  11        0.34       11.99      7.34 o
   6  -8  11       43.91       38.13      6.20 o
   7  -8  11       85.01       77.03      8.58 o
   8  -8  11        0.47       27.60     12.74 o
  -7  -7  11        2.68       34.38     16.41 o
  -6  -7  11        0.02       22.85      8.97 o
  -5  -7  11        0.35       19.83      6.71 o
  -4  -7  11      739.89      703.87     16.35 o
  -3  -7  11      484.63      475.42     10.23 o
  -2  -7  11      116.49      120.16      5.57 o
  -1  -7  11      171.06      161.89      4.92 o
   0  -7  11      424.49      419.21      8.24 o
   1  -7  11        0.06        5.49      2.34 o
   2  -7  11       11.95       15.78      3.15 o
   3  -7  11      180.04      177.82      4.84 o
   4  -7  11      158.11      159.07      5.35 o
   5  -7  11       22.07       27.17      5.37 o
   6  -7  11        4.88       17.94      6.65 o
   7  -7  11       30.39       45.70      8.42 o
   8  -7  11       61.03       67.35     11.63 o
  -7  -6  11        3.45       34.36     10.87 o
  -6  -6  11      122.00      133.73      9.00 o
  -5  -6  11        0.61       13.69      7.55 o
  -4  -6  11        0.12        6.92      5.31 o
  -3  -6  11      105.72      106.87      4.65 o
  -2  -6  11      120.84      115.42      5.25 o
  -1  -6  11      755.72      778.18     12.94 o
   0  -6  11      394.41      413.63      7.36 o
   1  -6  11       22.19       15.31      2.27 o
   2  -6  11      257.79      244.60      4.30 o
   3  -6  11      130.57      121.95      3.85 o
   4  -6  11       12.23       21.60      3.29 o
   5  -6  11      106.51      105.81      4.95 o
   6  -6  11        0.06       10.06      5.67 o
   7  -6  11        4.08       21.80      7.76 o
   8  -6  11       78.14       86.12      9.95 o
  -8  -5  11       13.02       38.31     17.32 o
  -7  -5  11       51.91       56.32     12.74 o
  -6  -5  11       62.46       66.24      8.85 o
  -5  -5  11       68.54       63.08      5.81 o
  -4  -5  11       59.07       55.83      5.45 o
  -3  -5  11       19.30       20.05      3.91 o
  -2  -5  11       54.45       52.33      3.83 o
  -1  -5  11       35.94       33.90      2.85 o
   0  -5  11      230.93      209.61      4.44 o
   1  -5  11      122.84      120.96      2.72 o
   2  -5  11      127.97      125.42      3.55 o
   3  -5  11      226.27      196.21      4.87 o
   4  -5  11        1.65       10.08      3.96 o
   5  -5  11      266.75      249.90      7.12 o
   6  -5  11        3.82       13.52      5.42 o
   7  -5  11      546.29      574.54     14.80 o
   8  -5  11        0.05       25.37     16.04 o
  -8  -4  11        9.26       42.67     15.77 o
  -7  -4  11       15.75       33.31      8.99 o
  -6  -4  11      104.80      105.15      7.81 o
  -5  -4  11        9.18       20.19      6.07 o
  -4  -4  11        6.46        8.10      5.84 o
  -3  -4  11        8.90        9.49      3.38 o
  -2  -4  11       18.27       27.84      2.43 o
  -1  -4  11      328.53      312.22      5.53 o
   0  -4  11       17.12       18.15      2.18 o
   1  -4  11       11.92       18.43      2.48 o
   2  -4  11       10.00       13.79      2.68 o
   3  -4  11      265.06      261.97      6.30 o
   4  -4  11       24.47       22.54      3.89 o
   5  -4  11       47.99       51.97      4.71 o
   6  -4  11       96.48       94.90      6.14 o
   7  -4  11      279.72      288.51     11.55 o
   8  -4  11     1157.81     1202.91     34.13 o
  -8  -3  11      108.25      134.24     13.45 o
  -7  -3  11      127.69      136.59     11.93 o
  -6  -3  11       14.96       24.09      7.62 o
  -5  -3  11        9.93       19.65      7.62 o
  -4  -3  11       21.51       23.19      3.56 o
  -3  -3  11       53.87       54.45      2.67 o
  -2  -3  11      168.05      161.62      4.27 o
  -1  -3  11      395.29      373.06      7.10 o
   0  -3  11       26.87       29.17      2.29 o
   1  -3  11      489.38      468.07      8.47 o
   2  -3  11       50.39       47.41      2.87 o
   3  -3  11        0.90        8.90      3.36 o
   4  -3  11      238.18      230.17      7.16 o
   5  -3  11       51.64       60.68      5.41 o
   6  -3  11       52.34       56.77      6.50 o
   7  -3  11      467.78      472.02     13.57 o
   8  -3  11        5.42       46.77     14.08 o
  -8  -2  11      116.26      122.60     16.05 o
  -7  -2  11       31.35       49.53     11.99 o
  -6  -2  11       22.07       33.26      6.49 o
  -5  -2  11      204.40      207.11      7.01 o
  -4  -2  11       75.58       83.47      2.95 o
  -3  -2  11       32.11       30.01      2.30 o
  -2  -2  11      654.19      633.59     10.84 o
  -1  -2  11       69.33       76.69      2.89 o
   0  -2  11      362.51      341.27      6.31 o
   1  -2  11      632.01      612.20     11.37 o
   2  -2  11        4.29        6.70      3.31 o
   3  -2  11       38.30       36.48      4.23 o
   4  -2  11       80.80       75.26      5.16 o
   5  -2  11       38.50       43.16      5.41 o
   6  -2  11      238.51      239.20      9.11 o
   7  -2  11       69.89       71.72      7.97 o
  -8  -1  11        2.14       22.68     16.21 o
  -7  -1  11       54.49       64.93     10.92 o
  -6  -1  11      110.75      110.79      7.12 o
  -5  -1  11       72.69       70.38      5.54 o
  -4  -1  11       51.63       49.49      3.84 o
  -3  -1  11        0.04        8.88      3.36 o
  -2  -1  11       45.24       50.91      3.09 o
  -1  -1  11      311.03      292.23      5.79 o
   0  -1  11      280.88      272.72      5.87 o
   1  -1  11        1.61        5.33      2.43 o
   2  -1  11       67.65       63.64      4.01 o
   3  -1  11       11.50       18.72      3.83 o
   4  -1  11        8.46       15.26      5.06 o
   5  -1  11       78.36       80.64      6.26 o
   6  -1  11       43.93       53.27      7.29 o
   7  -1  11       54.52       58.96      9.74 o
  -8   0  11      112.42       97.21     13.28 o
  -7   0  11       13.97       32.06     11.24 o
  -6   0  11       71.54       70.50      7.50 o
  -5   0  11       72.94       71.86      5.39 o
  -4   0  11      318.46      330.44      8.76 o
  -3   0  11      201.92      204.72      6.19 o
  -2   0  11      302.79      306.27      7.51 o
  -1   0  11       19.94       18.31      3.01 o
   0   0  11       13.74       15.47      2.91 o
   1   0  11      805.08      765.76     14.06 o
   2   0  11        6.46       10.97      3.73 o
   3   0  11       10.75       24.62      4.73 o
   4   0  11       43.34       45.71      5.43 o
   5   0  11        1.75       21.81      7.08 o
   6   0  11        0.02       30.72      9.64 o
   7   0  11      110.46       97.97     11.10 o
  -8   1  11       90.05      114.39     14.15 o
  -7   1  11        1.45       25.48     11.65 o
  -6   1  11       18.58       21.95      7.28 o
  -5   1  11        0.19       10.52      6.84 o
  -4   1  11       32.49       33.51      4.48 o
  -3   1  11      373.18      370.62      8.60 o
  -2   1  11       20.59       22.06      3.41 o
  -1   1  11      375.37      343.93      8.25 o
   0   1  11       11.48       14.80      3.37 o
   1   1  11      252.00      234.43      5.73 o
   2   1  11        2.68        9.87      3.77 o
   3   1  11      206.81      210.50      6.98 o
   4   1  11        4.76       12.86      4.56 o
   5   1  11        0.10       16.23      7.23 o
   6   1  11       91.43       77.78      9.66 o
  -8   2  11        0.69       29.81     15.76 o
  -7   2  11       17.46       37.28     13.23 o
  -6   2  11        1.08       17.85      8.03 o
  -5   2  11        6.73       16.96      6.80 o
  -4   2  11       12.50       17.45      4.81 o
  -3   2  11        4.41        8.02      4.07 o
  -2   2  11      104.60       94.25      4.25 o
  -1   2  11       34.02       32.23      3.42 o
   0   2  11        1.11       12.58      4.90 o
   1   2  11       10.10       17.62      3.87 o
   2   2  11      367.28      355.18      8.52 o
   3   2  11      224.40      236.11      8.30 o
   4   2  11        5.03       17.39      6.39 o
   5   2  11       21.65       30.48      9.10 o
   6   2  11       13.77       32.98     13.04 o
  -7   3  11        3.01       34.55     10.40 o
  -6   3  11       26.01       43.88      7.79 o
  -5   3  11       43.67       51.24      6.07 o
  -4   3  11        1.53       18.30      5.75 o
  -3   3  11       73.88       80.59      4.58 o
  -2   3  11       12.13        9.20      4.80 o
  -1   3  11       40.84       44.20      4.66 o
   0   3  11       14.38       21.21      4.91 o
   1   3  11      108.05      115.64      4.91 o
   2   3  11      151.40      154.81      5.89 o
   3   3  11       44.81       56.38      6.76 o
   4   3  11        6.44       17.81      9.73 o
   5   3  11        9.55       23.46      9.66 o
  -7   4  11      103.79      131.87     10.94 o
  -6   4  11        3.91       25.45      9.63 o
  -5   4  11       17.96       27.98      7.70 o
  -4   4  11      212.71      207.72      6.59 o
  -3   4  11       19.07       22.61      5.49 o
  -2   4  11      243.33      245.42      7.40 o
  -1   4  11       48.47       57.38      4.99 o
   0   4  11        6.00       10.27      5.32 o
   1   4  11      104.46      103.25      6.18 o
   2   4  11       67.83       59.43      6.23 o
   3   4  11        0.95       24.81      6.93 o
   4   4  11      179.32      182.80     12.23 o
   5   4  11       75.26       67.78     12.26 o
  -6   5  11        5.63       17.07     11.05 o
  -5   5  11       71.40       54.67      7.98 o
  -4   5  11       83.51       84.72      6.55 o
  -3   5  11       18.91       26.98      6.73 o
  -2   5  11      174.55      180.60      7.52 o
  -1   5  11       22.26       21.11      5.62 o
   0   5  11       31.57       32.87      5.98 o
   1   5  11      209.02      204.27      8.23 o
   2   5  11        9.86       27.94      8.78 o
   3   5  11       65.92       66.38      9.49 o
   4   5  11       73.55       85.94     11.80 o
  -5   6  11        6.24       47.71     11.13 o
  -4   6  11      138.01      146.01      8.46 o
  -3   6  11        0.65       14.57      8.37 o
  -2   6  11      132.58      135.74      9.79 o
  -1   6  11        3.87       12.92      8.40 o
   0   6  11      228.64      244.47     10.13 o
   1   6  11        2.32       19.06      9.00 o
   2   6  11        0.03        8.36     12.19 o
   3   6  11       13.14       24.76     11.81 o
  -4   7  11       41.25       63.54     10.39 o
  -3   7  11        7.74       27.26     14.13 o
  -2   7  11       37.58       35.54     11.75 o
  -1   7  11      101.93      103.98     11.44 o
   0   7  11      309.39      345.71     13.09 o
   1   7  11      810.99      855.18     21.31 o
   1 -15  12      116.26      110.15     12.02 o
   2 -15  12       23.83       41.30     16.67 o
  -2 -14  12       58.51       95.15     14.07 o
  -1 -14  12       10.89       30.87     11.01 o
   0 -14  12      151.29      135.51      9.87 o
   1 -14  12       27.20       41.46     10.51 o
   2 -14  12       51.01       73.30     10.17 o
   3 -14  12       28.94       26.92     13.23 o
   4 -14  12      222.06      223.27     15.28 o
  -3 -13  12       16.28       25.50     12.41 o
  -2 -13  12       66.36       54.78      9.52 o
  -1 -13  12        3.90       32.93     10.44 o
   0 -13  12        8.89       31.87      9.51 o
   1 -13  12       68.07       82.68      8.61 o
   2 -13  12       85.21       94.63      8.09 o
   3 -13  12       12.36       33.13      9.79 o
   4 -13  12       28.60       51.16     11.66 o
   5 -13  12      175.47      161.76     13.82 o
  -4 -12  12        9.63       25.05     12.14 o
  -3 -12  12        8.73       18.19      9.04 o
  -2 -12  12        1.72       14.26      7.64 o
  -1 -12  12       57.40       63.67      7.51 o
   0 -12  12        5.17       21.82      7.67 o
   1 -12  12        0.50       13.64      6.74 o
   2 -12  12      158.03      155.88      7.80 o
   3 -12  12      229.42      233.75     10.63 o
   4 -12  12      297.75      296.48     12.45 o
   5 -12  12        1.41       21.18     11.77 o
   6 -12  12       21.04       43.77     13.80 o
  -5 -11  12       29.88       27.19     12.84 o
  -4 -11  12       43.68       35.29     11.44 o
  -3 -11  12      130.26      132.98      8.80 o
  -2 -11  12      131.13      134.55      7.40 o
  -1 -11  12       64.25       50.97      6.58 o
   0 -11  12       22.66       25.65      5.55 o
   1 -11  12        2.81       12.88      5.77 o
   2 -11  12      154.47      146.94      7.28 o
   3 -11  12       93.04       94.79      7.39 o
   4 -11  12       16.90       20.71      7.51 o
   5 -11  12      350.31      350.18     15.08 o
   6 -11  12        0.10       23.79     11.89 o
  -5 -10  12       34.37       65.70     11.43 o
  -4 -10  12      115.52      114.24      8.76 o
  -3 -10  12       99.87      111.68      9.07 o
  -2 -10  12       30.60       30.63      6.12 o
  -1 -10  12       30.69       32.21      5.66 o
   0 -10  12        1.35       14.82      4.73 o
   1 -10  12       16.27       14.00      5.54 o
   2 -10  12        4.04       10.23      6.00 o
   3 -10  12      201.75      184.00      7.62 o
   4 -10  12      163.11      151.86      8.80 o
   5 -10  12       26.08       24.53      9.37 o
   6 -10  12        4.08       15.51     11.25 o
   7 -10  12        0.53       46.00     14.02 o
  -6  -9  12       68.77       56.82     12.69 o
  -5  -9  12      341.08      321.94     12.66 o
  -4  -9  12      205.10      187.46      8.66 o
  -3  -9  12        5.87       18.26      6.35 o
  -2  -9  12      229.17      219.61      8.55 o
  -1  -9  12        0.58       12.04      5.76 o
   0  -9  12       78.99       79.85      5.01 o
   1  -9  12       25.37       27.81      4.76 o
   2  -9  12       38.62       32.77      4.06 o
   3  -9  12      203.03      199.41      7.57 o
   4  -9  12       22.99       46.94      6.51 o
   5  -9  12      104.92      107.66      9.21 o
   6  -9  12       24.73       17.72     10.88 o
   7  -9  12       58.77       48.39     11.70 o
  -6  -8  12       63.46       57.59     11.30 o
  -5  -8  12        3.38       34.00      8.48 o
  -4  -8  12      511.36      504.02     13.74 o
  -3  -8  12        5.92       10.36      5.55 o
  -2  -8  12        4.75       10.39      6.08 o
  -1  -8  12       22.67       24.30      4.83 o
   0  -8  12      151.60      150.63      4.75 o
   1  -8  12      225.50      216.78      5.36 o
   2  -8  12       93.49       88.70      4.10 o
   3  -8  12       29.39       27.94      3.64 o
   4  -8  12       32.91       31.98      5.15 o
   5  -8  12       40.71       47.14      6.03 o
   6  -8  12        4.15       13.17      8.76 o
   7  -8  12        2.72       31.12     11.18 o
  -7  -7  12        5.48       55.89     13.57 o
  -6  -7  12       14.79       14.58     11.94 o
  -5  -7  12       67.98       64.53      7.46 o
  -4  -7  12       88.78       81.65      7.21 o
  -3  -7  12      121.61      120.86      5.84 o
  -2  -7  12       19.71       25.06      6.14 o
  -1  -7  12        0.20        6.20      3.77 o
   0  -7  12        2.17        3.94      3.54 o
   1  -7  12       73.10       72.22      3.14 o
   2  -7  12       32.52       40.46      3.67 o
   3  -7  12       56.62       47.36      3.98 o
   4  -7  12      655.77      626.05     14.87 o
   5  -7  12       26.27       24.65      5.52 o
   6  -7  12        0.04       16.14      8.16 o
   7  -7  12       53.19       60.72      8.63 o
  -7  -6  12       13.75       14.06     13.60 o
  -6  -6  12      121.32      115.77      9.00 o
  -5  -6  12       40.06       39.95      8.19 o
  -4  -6  12       17.70       12.16      5.28 o
  -3  -6  12       60.07       67.00      6.43 o
  -2  -6  12        4.44       10.98      4.87 o
  -1  -6  12      131.17      121.73      4.26 o
   0  -6  12      240.59      230.31      5.66 o
   1  -6  12      223.62      220.31      4.99 o
   2  -6  12      284.63      275.96      5.30 o
   3  -6  12      471.73      466.09      9.85 o
   4  -6  12       40.77       39.19      3.98 o
   5  -6  12      210.21      196.69      6.61 o
   6  -6  12      118.30      125.41      8.09 o
   7  -6  12      575.37      597.32     16.16 o
  -7  -5  12       80.58       57.48     11.83 o
  -6  -5  12       36.73       35.44      8.70 o
  -5  -5  12       93.08       92.76      7.84 o
  -4  -5  12        7.61       18.97      6.40 o
  -3  -5  12        4.00       14.69      5.84 o
  -2  -5  12       40.02       44.78      4.52 o
  -1  -5  12       78.18       78.50      3.95 o
   0  -5  12      312.34      289.20      6.00 o
   1  -5  12      202.15      197.93      3.94 o
   2  -5  12      317.61      322.93      6.17 o
   3  -5  12       91.75       87.81      4.81 o
   4  -5  12      242.73      227.58      7.29 o
   5  -5  12      104.03       98.38      6.03 o
   6  -5  12        9.93       23.39      7.95 o
   7  -5  12        8.67       37.73     11.63 o
  -7  -4  12      135.01      121.11     12.12 o
  -6  -4  12      337.97      316.23     12.47 o
  -5  -4  12       67.22       75.35      7.08 o
  -4  -4  12       30.78       34.42      6.97 o
  -3  -4  12       42.08       36.07      4.15 o
  -2  -4  12       92.52       88.87      3.92 o
  -1  -4  12       32.24       31.53      2.71 o
   0  -4  12      305.38      301.65      5.86 o
   1  -4  12       66.36       65.49      3.50 o
   2  -4  12       21.70       27.10      2.86 o
   3  -4  12      713.56      683.32     14.82 o
   4  -4  12       26.63       31.67      4.67 o
   5  -4  12       30.53       36.25      5.73 o
   6  -4  12       43.32       57.84      6.92 o
   7  -4  12      118.93      126.13     11.12 o
  -7  -3  12      141.02      126.96     12.32 o
  -6  -3  12      154.04      168.02     11.26 o
  -5  -3  12        1.95       13.68      7.27 o
  -4  -3  12       26.77       31.61      6.30 o
  -3  -3  12      604.86      613.95     12.76 o
  -2  -3  12      529.38      510.94     10.59 o
  -1  -3  12       59.65       64.42      3.40 o
   0  -3  12       93.10       92.89      3.37 o
   1  -3  12       10.98       13.52      3.66 o
   2  -3  12      193.97      193.61      5.92 o
   3  -3  12       12.48       17.67      4.24 o
   4  -3  12        5.78       16.26      5.27 o
   5  -3  12       13.21       25.14      6.58 o
   6  -3  12        5.88       17.40      7.06 o
   7  -3  12        0.14       28.17      9.70 o
  -8  -2  12       35.05       55.61     15.87 o
  -7  -2  12       86.77       78.71     12.34 o
  -6  -2  12       80.12       83.88      8.88 o
  -5  -2  12       96.33       85.14      6.34 o
  -4  -2  12       24.67       19.59      4.71 o
  -3  -2  12       55.47       52.66      4.42 o
  -2  -2  12      109.86      109.72      3.88 o
  -1  -2  12       32.02       37.54      2.88 o
   0  -2  12      175.13      175.15      5.14 o
   1  -2  12      693.05      692.40     12.23 o
   2  -2  12     1504.61     1502.02     26.98 o
   3  -2  12       27.50       24.08      4.22 o
   4  -2  12      151.95      146.06      6.59 o
   5  -2  12        9.51       19.58      6.69 o
   6  -2  12       10.72       14.93      8.78 o
   7  -2  12       33.44       37.01     11.06 o
  -7  -1  12       51.52       52.48     11.67 o
  -6  -1  12       83.42       92.70      9.37 o
  -5  -1  12      125.09      130.18      6.77 o
  -4  -1  12      127.86      132.88      5.49 o
  -3  -1  12      197.30      194.83      6.16 o
  -2  -1  12        2.12       12.45      4.05 o
  -1  -1  12      104.77      101.26      4.59 o
   0  -1  12      107.82      100.25      3.91 o
   1  -1  12      576.24      565.89     10.00 o
   2  -1  12      236.32      226.00      6.26 o
   3  -1  12      294.89      283.88      8.61 o
   4  -1  12       20.75       33.03      5.71 o
   5  -1  12      501.30      494.93     14.70 o
   6  -1  12       25.56       32.04      8.76 o
   7  -1  12       63.85       51.02     11.53 o
  -7   0  12        4.34       30.78     11.68 o
  -6   0  12        1.27       15.81      7.53 o
  -5   0  12       46.90       49.50      5.63 o
  -4   0  12       80.50       79.65      6.05 o
  -3   0  12        0.21       11.44      4.34 o
  -2   0  12       94.41       91.27      4.93 o
  -1   0  12        0.18       15.57      4.52 o
   0   0  12       99.32       97.76      4.26 o
   1   0  12       19.33       16.99      2.78 o
   2   0  12      151.40      147.76      5.11 o
   3   0  12       55.82       61.13      5.22 o
   4   0  12       14.33       17.43      5.77 o
   5   0  12       36.92       49.39      7.58 o
   6   0  12       17.95       35.60     10.61 o
  -7   1  12        0.10       31.49     11.14 o
  -6   1  12       10.88       31.79      9.42 o
  -5   1  12        0.65       19.46      8.05 o
  -4   1  12       33.06       35.25      4.44 o
  -3   1  12      187.42      180.48      5.79 o
  -2   1  12       31.73       23.62      3.85 o
  -1   1  12      386.42      385.18      9.38 o
   0   1  12       34.85       41.30      4.34 o
   1   1  12       85.27       75.38      4.39 o
   2   1  12       23.49       25.04      4.39 o
   3   1  12       73.02       64.87      5.13 o
   4   1  12        0.02       18.37      6.38 o
   5   1  12       34.90       39.94      8.31 o
   6   1  12       86.03       82.29     11.21 o
  -7   2  12       69.47       73.28     13.75 o
  -6   2  12       22.95       30.97      9.13 o
  -5   2  12      177.95      179.01      7.23 o
  -4   2  12      268.33      268.90      7.31 o
  -3   2  12       37.79       34.20      5.02 o
  -2   2  12      443.85      426.51     10.44 o
  -1   2  12      328.75      346.50      9.13 o
   0   2  12       25.21       26.32      5.35 o
   1   2  12      125.32      132.73      5.29 o
   2   2  12      183.23      190.86      6.77 o
   3   2  12        5.99       13.74      5.75 o
   4   2  12       48.79       72.67      7.55 o
   5   2  12       78.88       89.38     11.29 o
  -7   3  12       97.66      103.67     15.47 o
  -6   3  12       24.26       39.09     10.41 o
  -5   3  12       14.43       31.56      7.93 o
  -4   3  12       16.82       21.23      5.77 o
  -3   3  12       11.65       16.08      5.12 o
  -2   3  12      133.93      130.46      5.97 o
  -1   3  12       70.67       62.34      5.71 o
   0   3  12       27.70       41.57      5.28 o
   1   3  12       77.13       73.87      5.47 o
   2   3  12       46.89       49.31      6.56 o
   3   3  12       26.36       33.10      8.96 o
   4   3  12       90.88       94.80     11.16 o
   5   3  12       23.04       34.23     12.33 o
  -6   4  12       47.65       61.94      9.96 o
  -5   4  12       17.18       20.72      9.30 o
  -4   4  12        0.35       22.87      5.97 o
  -3   4  12      168.16      170.94      6.95 o
  -2   4  12       22.07       21.46      5.80 o
  -1   4  12       21.27       23.16      5.85 o
   0   4  12      163.24      158.89      9.02 o
   1   4  12        0.23       14.98      6.41 o
   2   4  12      222.68      238.21     10.21 o
   3   4  12        0.48       25.80     10.86 o
   4   4  12        0.06       16.12     11.10 o
  -5   5  12        9.33       44.97     11.03 o
  -4   5  12       91.31       93.41      8.53 o
  -3   5  12        2.09       12.93      9.07 o
  -2   5  12      143.58      146.45      9.03 o
  -1   5  12      130.77      120.11      8.48 o
   0   5  12      122.90      118.50      7.91 o
   1   5  12        2.58       11.41      8.11 o
   2   5  12       19.94       33.23     12.33 o
   3   5  12       19.21       37.98     12.20 o
  -4   6  12        4.22       28.72     10.27 o
  -3   6  12      140.28      126.30     13.20 o
  -2   6  12      190.38      177.63     15.64 o
  -1   6  12        1.74       26.61     13.44 o
   0   6  12       65.56       66.87     13.38 o
   1   6  12       67.03       68.97     13.68 o
  -2   7  12        8.54       26.05     20.15 o
  -1   7  12       11.81       32.51     17.39 o
  -1 -14  13        4.25       32.30     12.78 o
   0 -14  13       53.60       67.21     11.54 o
   1 -14  13      195.68      179.18     12.05 o
   2 -14  13       27.05       58.95     11.78 o
   3 -14  13       38.93       66.63     13.85 o
  -3 -13  13        9.76       25.29     12.47 o
  -2 -13  13        3.55       17.61     10.23 o
  -1 -13  13       17.94       36.31      9.70 o
   0 -13  13       63.19       68.37      9.36 o
   1 -13  13        3.26       12.51      8.58 o
   2 -13  13       22.50       27.67     10.41 o
   3 -13  13       37.31       32.09     10.24 o
   4 -13  13       15.05       25.66     13.14 o
   5 -13  13      159.86      144.56     14.74 o
  -4 -12  13       35.53       24.68     15.21 o
  -3 -12  13       16.77       43.07     11.15 o
  -2 -12  13       58.32       61.47      8.68 o
  -1 -12  13      190.23      202.01     10.25 o
   0 -12  13       23.58       15.07      8.33 o
   1 -12  13      109.69      105.47      8.44 o
   2 -12  13        4.35       16.61      7.56 o
   3 -12  13       64.53       58.72      7.83 o
   4 -12  13      110.21      105.15     10.09 o
   5 -12  13        9.49       19.09     10.71 o
  -4 -11  13        0.51       30.18     11.19 o
  -3 -11  13      126.42      122.02      9.18 o
  -2 -11  13       90.89       96.28      7.38 o
  -1 -11  13       21.47       24.97      7.33 o
   0 -11  13       60.67       52.28      7.13 o
   1 -11  13      212.09      200.09      7.83 o
   2 -11  13      827.55      811.81     18.70 o
   3 -11  13        8.39       15.10      8.46 o
   4 -11  13       31.27       37.06      8.13 o
   5 -11  13       26.65       37.52     10.63 o
   6 -11  13       36.34       38.95     13.16 o
  -5 -10  13      232.80      230.52     12.91 o
  -4 -10  13        0.16       15.64      8.17 o
  -3 -10  13       89.07       90.98      7.87 o
  -2 -10  13       21.59       20.52      6.67 o
  -1 -10  13      150.59      144.76      7.76 o
   0 -10  13        1.48       12.28      6.19 o
   1 -10  13       30.37       29.29      5.30 o
   2 -10  13       23.54       25.09      5.68 o
   3 -10  13        4.92       10.95      6.76 o
   4 -10  13       39.18       41.17      8.20 o
   5 -10  13        6.42       16.39      8.77 o
   6 -10  13      105.76      118.22     11.61 o
  -6  -9  13       43.58       22.77     12.78 o
  -5  -9  13       74.38      100.25     10.75 o
  -4  -9  13       19.32       27.37      8.86 o
  -3  -9  13        0.88       18.77      8.69 o
  -2  -9  13      114.30      112.91      7.12 o
  -1  -9  13      252.74      259.75      9.45 o
   0  -9  13       82.25       77.94      5.32 o
   1  -9  13       21.35       20.47      5.20 o
   2  -9  13        0.30       13.71      5.16 o
   3  -9  13       55.02       51.88      5.73 o
   4  -9  13       13.51       27.26      6.78 o
   5  -9  13       28.22       33.57      8.67 o
   6  -9  13      112.83      134.92     11.99 o
   7  -9  13       34.37       22.44     12.53 o
  -6  -8  13       91.18       85.50     13.01 o
  -5  -8  13       23.81       22.18      9.99 o
  -4  -8  13      283.86      266.38     11.13 o
  -3  -8  13       13.97       17.86      6.32 o
  -2  -8  13        6.32       11.44      5.83 o
  -1  -8  13       22.80       20.99      5.77 o
   0  -8  13        9.11       17.97      4.50 o
   1  -8  13       26.12       28.32      4.87 o
   2  -8  13       28.47       33.51      4.70 o
   3  -8  13       22.56       24.07      4.39 o
   4  -8  13       41.53       38.07      5.57 o
   5  -8  13        6.70       15.34      8.01 o
   6  -8  13        4.15       26.23     11.62 o
   7  -8  13       37.85       27.33     12.31 o
  -6  -7  13        6.26       18.47     12.86 o
  -5  -7  13      273.65      278.48     10.96 o
  -4  -7  13       36.48       29.45      6.72 o
  -3  -7  13        0.02        5.86      6.92 o
  -2  -7  13       26.17       42.91      6.70 o
  -1  -7  13       26.75       25.75      4.94 o
   0  -7  13        2.46        8.19      4.79 o
   1  -7  13      345.43      334.51      9.78 o
   2  -7  13      122.43      123.11      5.53 o
   3  -7  13      174.20      157.14      6.89 o
   4  -7  13      354.36      343.20     11.76 o
   5  -7  13        4.84        8.61      7.33 o
   6  -7  13       10.25       21.36      8.81 o
   7  -7  13       34.96       43.55     11.32 o
  -7  -6  13       20.38       12.55     16.80 o
  -6  -6  13        9.99       26.04     12.14 o
  -5  -6  13       85.21       85.90      8.03 o
  -4  -6  13        6.29        6.82      6.67 o
  -3  -6  13      137.32      129.95      7.88 o
  -2  -6  13       67.74       78.36      6.57 o
  -1  -6  13       55.83       63.74      5.17 o
   0  -6  13      269.18      257.50      7.72 o
   1  -6  13       20.60       18.71      4.07 o
   2  -6  13      102.68       98.08      4.60 o
   3  -6  13      802.55      785.18     16.59 o
   4  -6  13       40.32       43.64      5.20 o
   5  -6  13       41.80       32.26      7.38 o
   6  -6  13       76.41       76.97      9.66 o
   7  -6  13       48.69       43.95     10.88 o
  -7  -5  13      127.28      133.53     14.44 o
  -6  -5  13        0.78       25.10     11.54 o
  -5  -5  13       19.55       32.21      8.24 o
  -4  -5  13       99.56       84.46      8.02 o
  -3  -5  13       71.55       71.13      6.70 o
  -2  -5  13        1.31        8.58      6.55 o
  -1  -5  13       16.62       19.25      4.35 o
   0  -5  13      184.35      179.05      5.09 o
   1  -5  13       49.67       49.19      2.76 o
   2  -5  13       27.71       28.70      3.68 o
   3  -5  13      124.30      120.34      5.40 o
   4  -5  13      236.26      213.28      7.07 o
   5  -5  13       76.41       79.96      6.61 o
   6  -5  13        1.28       22.28     10.06 o
   7  -5  13       22.50       28.59     10.52 o
  -7  -4  13        7.89       40.13     12.95 o
  -6  -4  13       13.56        7.37     11.42 o
  -5  -4  13      204.96      211.57      9.95 o
  -4  -4  13       31.05       28.12      8.07 o
  -3  -4  13        9.71       16.95      5.87 o
  -2  -4  13       41.53       40.16      4.73 o
  -1  -4  13       12.48       14.67      3.85 o
   0  -4  13       45.21       47.69      3.16 o
   1  -4  13     1196.07     1215.75     20.87 o
   2  -4  13      118.21      115.30      5.04 o
   3  -4  13      397.33      386.35     10.14 o
   4  -4  13      162.58      156.68      7.06 o
   5  -4  13        2.30       12.29      7.49 o
   6  -4  13      222.48      233.40     12.05 o
   7  -4  13        5.96       23.03     11.42 o
  -7  -3  13       64.22       47.23     14.03 o
  -6  -3  13      281.87      276.08     14.49 o
  -5  -3  13        2.11       14.54      6.88 o
  -4  -3  13        8.90       19.58      7.59 o
  -3  -3  13      198.93      192.87      7.31 o
  -2  -3  13        4.72       11.74      4.81 o
  -1  -3  13       30.61       28.36      3.63 o
   0  -3  13       89.89       89.11      3.84 o
   1  -3  13        2.19       13.80      4.10 o
   2  -3  13      247.33      234.00      6.99 o
   3  -3  13       92.81       83.64      5.84 o
   4  -3  13      112.82      130.79      7.08 o
   5  -3  13       18.37       32.02      7.13 o
   6  -3  13       88.29       88.34      8.98 o
  -7  -2  13       57.62       25.41     12.25 o
  -6  -2  13        0.00       13.98      9.83 o
  -5  -2  13       41.83       34.60      7.75 o
  -4  -2  13       22.83       29.26      6.67 o
  -3  -2  13      133.22      127.62      5.80 o
  -2  -2  13       51.22       61.06      5.69 o
  -1  -2  13       61.22       60.80      4.17 o
   0  -2  13        1.74       15.43      4.14 o
   1  -2  13       13.67       17.20      3.79 o
   2  -2  13       94.29       87.13      4.79 o
   3  -2  13        0.62        8.62      4.96 o
   4  -2  13        4.47       15.42      6.10 o
   5  -2  13       21.25       30.92      7.47 o
   6  -2  13       11.15       24.15      9.15 o
  -7  -1  13        2.02       26.05     17.22 o
  -6  -1  13      118.32      111.40     10.64 o
  -5  -1  13       46.05       47.22      7.38 o
  -4  -1  13        4.69       14.78      6.78 o
  -3  -1  13      115.45      117.60      5.60 o
  -2  -1  13       26.38       27.69      3.71 o
  -1  -1  13       21.54       24.97      4.16 o
   0  -1  13      233.25      227.61      6.42 o
   1  -1  13        0.71        9.74      4.74 o
   2  -1  13       12.27       21.55      4.39 o
   3  -1  13        9.92       15.30      6.26 o
   4  -1  13        0.05       16.66      7.00 o
   5  -1  13        1.24       19.33      7.74 o
   6  -1  13        4.26       26.00     12.29 o
  -7   0  13       71.26       77.29     14.86 o
  -6   0  13      316.34      319.42     12.13 o
  -5   0  13      940.69      983.43     21.98 o
  -4   0  13       20.85       27.86      6.88 o
  -3   0  13       29.89       30.07      5.02 o
  -2   0  13       87.81       89.68      5.43 o
  -1   0  13       79.88       77.06      4.62 o
   0   0  13       12.48       22.05      4.62 o
   1   0  13      159.59      166.89      5.66 o
   2   0  13       17.08       22.40      5.76 o
   3   0  13        2.20       16.95      5.37 o
   4   0  13        5.28       18.84      7.51 o
   5   0  13       25.17       42.82      8.68 o
  -7   1  13       18.91       48.54     14.20 o
  -6   1  13       32.14       38.53     10.87 o
  -5   1  13        1.55       16.48      7.02 o
  -4   1  13        0.46       22.49      6.29 o
  -3   1  13       44.25       43.92      5.14 o
  -2   1  13       45.48       45.18      4.37 o
  -1   1  13      199.73      193.36      6.96 o
   0   1  13      193.76      190.96      7.07 o
   1   1  13      226.89      225.16      7.24 o
   2   1  13       94.82      101.31      5.97 o
   3   1  13      151.32      150.14      6.98 o
   4   1  13       54.93       57.76      8.04 o
   5   1  13       70.04       76.12     10.65 o
  -6   2  13        1.00       30.00     10.01 o
  -5   2  13        5.35       24.64     11.81 o
  -4   2  13       15.35       26.32      6.40 o
  -3   2  13        9.60       20.56      7.49 o
  -2   2  13       44.11       39.75      5.57 o
  -1   2  13      160.04      167.67      7.32 o
   0   2  13       10.09       13.35      6.99 o
   1   2  13       44.18       49.52      5.81 o
   2   2  13       52.56       64.58      7.02 o
   3   2  13       94.18      114.15      8.19 o
   4   2  13       12.47       10.58     12.53 o
  -6   3  13       39.85       54.84     11.16 o
  -5   3  13        5.91       25.15      9.34 o
  -4   3  13       10.39       31.71      8.12 o
  -3   3  13       95.58      106.25      7.09 o
  -2   3  13       62.04       69.19      6.36 o
  -1   3  13        3.34       17.65      7.58 o
   0   3  13       14.94       19.49      6.78 o
   1   3  13      294.08      286.27     10.88 o
   2   3  13       78.86       84.85      8.03 o
   3   3  13      107.53      113.15      9.90 o
   4   3  13      155.14      137.84     12.55 o
  -5   4  13       93.66      102.75     12.72 o
  -4   4  13        1.88       16.40     12.04 o
  -3   4  13      179.14      185.32      9.08 o
  -2   4  13       32.65       37.63      7.80 o
  -1   4  13       16.18       45.19      9.72 o
   0   4  13      136.23      154.92      9.28 o
   1   4  13      238.02      240.86     10.06 o
   2   4  13      220.45      249.12     10.84 o
   3   4  13       66.48       81.32     12.10 o
  -4   5  13      343.01      341.35     15.50 o
  -3   5  13       22.68       36.48     11.88 o
  -2   5  13       63.03       75.59      9.99 o
  -1   5  13       50.39       62.19     10.34 o
   0   5  13       19.15       33.99     11.09 o
   1   5  13        6.16       37.71     12.65 o
   0 -14  14        8.80       34.60     13.93 o
   1 -14  14       68.04       71.10     13.51 o
   2 -14  14       31.88       59.17     15.64 o
  -2 -13  14       28.14       38.29     10.54 o
  -1 -13  14       76.99       85.61     11.26 o
   0 -13  14      245.63      223.79     12.35 o
   1 -13  14      282.59      241.95     13.76 o
   2 -13  14       51.60       49.95     10.02 o
   3 -13  14      101.84      108.02     12.52 o
   4 -13  14        0.14       27.52     12.82 o
  -3 -12  14        8.07       30.80     10.65 o
  -2 -12  14       21.78       37.27     10.20 o
  -1 -12  14       60.60       71.43      8.73 o
   0 -12  14        2.86       21.63      9.48 o
   1 -12  14        6.86       15.70      8.80 o
   2 -12  14        1.66       21.36      8.91 o
   3 -12  14        4.53       27.51     10.32 o
   4 -12  14       12.11       33.01     12.26 o
   5 -12  14      312.56      293.25     15.74 o
  -4 -11  14        3.08       34.74     11.33 o
  -3 -11  14       49.82       52.42      9.55 o
  -2 -11  14       11.21       19.18      8.85 o
  -1 -11  14       20.02       32.89      7.66 o
   0 -11  14        5.50       12.30      7.13 o
   1 -11  14        5.89       23.54      7.33 o
   2 -11  14       65.33       52.68      6.58 o
   3 -11  14       29.92       41.78      7.29 o
   4 -11  14       28.64       46.91      9.50 o
   5 -11  14       33.46       47.03     10.65 o
  -5 -10  14       14.80       32.07     16.42 o
  -4 -10  14       21.23       41.28     10.99 o
  -3 -10  14       69.43       68.45      9.25 o
  -2 -10  14        6.26       14.70      7.37 o
  -1 -10  14       51.25       50.57      7.33 o
   0 -10  14        0.11       14.97      6.51 o
   1 -10  14       48.34       51.25      5.97 o
   2 -10  14      111.95      108.87      6.96 o
   3 -10  14        9.06       22.29      7.17 o
   4 -10  14      169.29      156.89      9.59 o
   5 -10  14      112.85      118.17     11.33 o
   6 -10  14       29.39       17.87     12.64 o
  -5  -9  14      104.03       85.40     12.70 o
  -4  -9  14      408.53      370.48     13.01 o
  -3  -9  14        1.02       26.63      9.63 o
  -2  -9  14      268.83      261.49     10.39 o
  -1  -9  14       75.96       75.94      6.59 o
   0  -9  14       14.46       10.90      6.35 o
   1  -9  14        9.34       11.57      5.20 o
   2  -9  14        9.09       10.94      6.60 o
   3  -9  14       46.30       49.92      6.94 o
   4  -9  14      117.10      101.68      8.15 o
   5  -9  14       37.54       34.38      9.08 o
   6  -9  14        3.01       13.00     12.08 o
  -5  -8  14        6.25       19.02     13.38 o
  -4  -8  14       40.21       38.65     10.77 o
  -3  -8  14      212.36      208.69     11.47 o
  -2  -8  14      146.79      162.72      8.06 o
  -1  -8  14      482.11      431.20     14.49 o
   0  -8  14        0.38        8.81      6.48 o
   1  -8  14        7.25        4.29      5.95 o
   2  -8  14       93.51       88.43      5.56 o
   3  -8  14       52.54       55.48      6.64 o
   4  -8  14        0.57       19.35      7.43 o
   5  -8  14       88.84       95.40     10.10 o
   6  -8  14       24.92       26.08     11.63 o
  -6  -7  14        0.59       26.45     13.30 o
  -5  -7  14       27.32       55.65     10.12 o
  -4  -7  14       87.07       81.09      7.40 o
  -3  -7  14        6.02       25.88      8.42 o
  -2  -7  14      180.21      173.04      8.64 o
  -1  -7  14        6.16       10.56      5.54 o
   0  -7  14        0.81        3.83      5.96 o
   1  -7  14       27.14       25.43      4.75 o
   2  -7  14      206.77      206.11      7.28 o
   3  -7  14      137.27      118.03      6.95 o
   4  -7  14        3.09       16.17      7.32 o
   5  -7  14        4.13       10.97      9.56 o
   6  -7  14      312.06      308.57     15.12 o
  -6  -6  14       59.04       46.24     10.69 o
  -5  -6  14       70.31       74.18      8.53 o
  -4  -6  14       22.36       21.64      7.78 o
  -3  -6  14       46.11       47.98      9.30 o
  -2  -6  14      136.53      134.98      7.94 o
  -1  -6  14       85.95       87.21      6.75 o
   0  -6  14      205.67      190.68      6.82 o
   1  -6  14        1.30       19.81      5.32 o
   2  -6  14       29.00       31.78      4.50 o
   3  -6  14      165.12      166.47      6.70 o
   4  -6  14      100.44      101.39      7.18 o
   5  -6  14        0.45       26.91      9.43 o
   6  -6  14        1.83       21.02     10.27 o
  -6  -5  14       11.38       29.18     10.77 o
  -5  -5  14        7.30       29.32      9.10 o
  -4  -5  14       27.04       35.02     10.01 o
  -3  -5  14       96.73       90.45      7.78 o
  -2  -5  14        3.17        7.33      5.57 o
  -1  -5  14       94.39       94.68      6.04 o
   0  -5  14       67.52       67.13      4.72 o
   1  -5  14      144.96      133.96      5.54 o
   2  -5  14      150.57      144.68      5.83 o
   3  -5  14      176.22      180.86      6.64 o
   4  -5  14       10.42       13.29      6.84 o
   5  -5  14      292.83      302.14     12.80 o
   6  -5  14      376.48      379.48     15.85 o
  -6  -4  14        0.15       15.92     10.81 o
  -5  -4  14       21.80       31.13      9.54 o
  -4  -4  14       34.75       24.94      9.61 o
  -3  -4  14      111.58      104.73      6.86 o
  -2  -4  14        2.94       10.19      6.09 o
  -1  -4  14       57.12       51.56      4.08 o
   0  -4  14        7.73       14.09      3.83 o
   1  -4  14      167.86      167.94      5.72 o
   2  -4  14        0.37        5.02      5.23 o
   3  -4  14       34.54       28.54      5.38 o
   4  -4  14       14.82       16.41      6.69 o
   5  -4  14      189.39      183.90      9.04 o
   6  -4  14       12.11       48.37     14.38 o
  -6  -3  14      229.33      254.67     15.10 o
  -5  -3  14       35.54       44.91     10.25 o
  -4  -3  14       63.35       55.18      8.15 o
  -3  -3  14        1.92       14.89      5.93 o
  -2  -3  14       59.20       60.25      5.60 o
  -1  -3  14        0.04       10.68      5.19 o
   0  -3  14      198.92      194.33      6.13 o
   1  -3  14       39.88       44.85      4.38 o
   2  -3  14      355.37      374.55      9.59 o
   3  -3  14        5.79       13.88      6.05 o
   4  -3  14       89.61       94.81      7.28 o
   5  -3  14        0.64       14.97      8.57 o
   6  -3  14       65.08       84.44     11.06 o
  -6  -2  14       90.93       98.07     11.84 o
  -5  -2  14       54.83       52.16      9.42 o
  -4  -2  14      192.31      204.55      9.98 o
  -3  -2  14       76.56       77.80      6.29 o
  -2  -2  14       28.37       29.48      5.15 o
  -1  -2  14        0.62        7.70      4.77 o
   0  -2  14      150.77      152.65      5.73 o
   1  -2  14      340.05      333.70      8.38 o
   2  -2  14       40.97       37.32      4.97 o
   3  -2  14      124.57      124.68      6.99 o
   4  -2  14        0.99       19.31      7.76 o
   5  -2  14        7.59       23.51      8.51 o
  -6  -1  14       38.71       27.22     12.19 o
  -5  -1  14        8.47       16.05      9.73 o
  -4  -1  14       62.10       75.67      9.43 o
  -3  -1  14       13.16       14.24      6.18 o
  -2  -1  14      148.52      145.00      6.02 o
  -1  -1  14       57.02       50.14      4.73 o
   0  -1  14       17.53       24.64      5.19 o
   1  -1  14       20.27       24.71      5.89 o
   2  -1  14        0.69       11.40      6.03 o
   3  -1  14       41.87       42.35      5.71 o
   4  -1  14        0.38       15.21      7.83 o
   5  -1  14        6.84       23.73      9.88 o
  -6   0  14       12.31       34.01     12.98 o
  -5   0  14       19.71       33.16      8.76 o
  -4   0  14       40.59       44.47      6.36 o
  -3   0  14        0.40       11.30      7.10 o
  -2   0  14       77.70       78.49      6.15 o
  -1   0  14       20.32       16.47      4.96 o
   0   0  14        2.46       11.90      5.56 o
   1   0  14        1.37       20.37      6.23 o
   2   0  14      434.49      453.53     10.37 o
   3   0  14       10.22       20.59      6.91 o
   4   0  14        1.39       21.61      9.40 o
   5   0  14        9.55       18.26     11.71 o
  -6   1  14        0.01       39.79     11.98 o
  -5   1  14       29.26       33.68      8.74 o
  -4   1  14        0.08       27.11      8.04 o
  -3   1  14       79.48       82.92      7.56 o
  -2   1  14       23.84       31.16      7.07 o
  -1   1  14        2.93       18.08      6.75 o
   0   1  14       32.36       43.75      6.59 o
   1   1  14      437.18      448.89     11.81 o
   2   1  14        0.88       24.31      7.87 o
   3   1  14      138.41      148.55      9.28 o
   4   1  14       23.05       30.19      9.80 o
  -5   2  14       53.94       63.61     10.40 o
  -4   2  14       55.00       49.37      8.96 o
  -3   2  14      148.38      155.74      7.85 o
  -2   2  14       30.43       34.31      7.29 o
  -1   2  14      109.19      115.44      8.11 o
   0   2  14      278.68      271.25     10.17 o
   1   2  14        0.07       32.72      8.43 o
   2   2  14      139.36      135.87      8.57 o
   3   2  14      220.21      221.52     11.13 o
  -5   3  14        3.77       38.46     15.71 o
  -4   3  14        8.33       22.98     10.00 o
  -3   3  14        1.81       28.94      9.33 o
  -2   3  14       57.90       65.87      7.78 o
  -1   3  14        4.56       19.93      7.12 o
   0   3  14       15.43       26.81      9.52 o
   1   3  14       44.57       48.24      9.46 o
   2   3  14      115.26       93.02      9.35 o
  -3   4  14        5.32       14.96     11.16 o
  -2   4  14        0.39       11.48      9.67 o
  -1   4  14       40.05       60.67     10.29 o
   0   4  14      309.06      336.60     13.06 o
   1   4  14        0.62       37.70     10.25 o
  -1 -13  15       19.00       38.86     12.26 o
   0 -13  15       29.53       33.38     10.50 o
   1 -13  15       60.56       56.73     12.64 o
   2 -13  15        3.43       27.36     13.79 o
   3 -13  15       98.70       95.89     15.36 o
  -2 -12  15       41.60       62.43     12.25 o
  -1 -12  15       46.97       33.85     11.72 o
   0 -12  15       18.05       33.90      9.14 o
   1 -12  15        8.29       10.48     10.57 o
   2 -12  15       45.12       36.66     10.04 o
   3 -12  15       24.75       28.03     11.22 o
   4 -12  15       70.95       69.25     13.20 o
  -3 -11  15        0.43       19.31     10.62 o
  -2 -11  15       83.89       74.51      9.89 o
  -1 -11  15       30.16       35.85     10.16 o
   0 -11  15       52.46       30.65      8.54 o
   1 -11  15       23.64       19.86      9.79 o
   2 -11  15       70.56       57.93      8.46 o
   3 -11  15       49.58       55.16      8.54 o
   4 -11  15      128.10      134.21     12.38 o
  -4 -10  15       81.87       77.57     10.76 o
  -3 -10  15       90.98      100.48     10.78 o
  -2 -10  15        1.13       14.98      9.15 o
  -1 -10  15        5.53       21.59      7.69 o
   0 -10  15       81.77       78.88      8.31 o
   1 -10  15        6.08       19.99      6.52 o
   2 -10  15        5.36       23.17      7.90 o
   3 -10  15       14.73       32.51     10.62 o
   4 -10  15       58.34       66.04      9.66 o
   5 -10  15       75.42       80.84     11.84 o
  -4  -9  15        3.24       13.45     12.02 o
  -3  -9  15        0.25       40.80     13.86 o
  -2  -9  15       74.62       85.49      8.52 o
  -1  -9  15       36.56       43.21      7.53 o
   0  -9  15        6.58       23.16      8.06 o
   1  -9  15        1.33       21.54      6.61 o
   2  -9  15       71.54       59.86      6.93 o
   3  -9  15       32.55       18.42     11.00 o
   4  -9  15       62.04       41.05      9.72 o
   5  -9  15        0.30       26.65     10.83 o
  -5  -8  15       15.67       46.73     11.47 o
  -4  -8  15        0.18       22.15     10.92 o
  -3  -8  15      168.54      175.07     10.76 o
  -2  -8  15      119.10      130.33      8.75 o
  -1  -8  15        0.01       15.27      7.35 o
   0  -8  15      191.56      180.13      8.27 o
   1  -8  15       28.25       30.90      7.08 o
   2  -8  15        1.21       13.72      7.14 o
   3  -8  15      233.44      235.32     10.48 o
   4  -8  15       49.41       32.14     12.65 o
   5  -8  15       13.62       20.56     15.64 o
  -5  -7  15       47.21       73.28     10.67 o
  -4  -7  15       54.81       49.21     10.43 o
  -3  -7  15       29.15       27.77      9.75 o
  -2  -7  15        7.30       17.39      8.01 o
  -1  -7  15      263.46      251.55     11.00 o
   0  -7  15        0.29       15.65      6.28 o
   1  -7  15        0.20       12.65      5.08 o
   2  -7  15      230.59      235.87      9.37 o
   3  -7  15        0.45       21.13      6.98 o
   4  -7  15       32.70       38.79     10.52 o
   5  -7  15      133.77      133.72     12.48 o
  -5  -6  15       15.69       41.19     14.79 o
  -4  -6  15       23.52       28.24      9.91 o
  -3  -6  15       14.19       11.01     10.65 o
  -2  -6  15      116.02      115.09      8.35 o
  -1  -6  15       31.35       35.20      6.76 o
   0  -6  15       44.50       41.81      5.66 o
   1  -6  15       67.09       64.48      5.54 o
   2  -6  15       30.16       32.94      5.88 o
   3  -6  15      147.44      150.41      8.46 o
   4  -6  15      137.17      138.38     11.17 o
   5  -6  15        4.61       12.22     10.10 o
  -6  -5  15       34.93       31.90     13.67 o
  -5  -5  15        0.91       23.40     12.12 o
  -4  -5  15       25.76       26.14     10.69 o
  -3  -5  15      475.13      452.43     18.37 o
  -2  -5  15        0.02       14.67      9.75 o
  -1  -5  15      267.78      267.41      8.74 o
   0  -5  15       41.72       43.25      4.88 o
   1  -5  15        2.04       21.51      5.80 o
   2  -5  15      223.58      221.05      8.83 o
   3  -5  15       21.90       17.46      7.40 o
   4  -5  15       21.63       31.19      9.69 o
   5  -5  15       38.44       33.37      9.68 o
  -6  -4  15        1.87       26.78     14.71 o
  -5  -4  15       57.30       66.19     11.13 o
  -4  -4  15      161.57      164.89     12.06 o
  -3  -4  15        3.62       13.42      9.12 o
  -2  -4  15       90.84      101.14      9.68 o
  -1  -4  15       47.07       52.65      5.38 o
   0  -4  15      589.60      588.11     14.28 o
   1  -4  15      243.25      238.97      8.33 o
   2  -4  15       39.05       44.01      5.89 o
   3  -4  15        0.09       15.75      6.98 o
   4  -4  15      229.43      237.04      9.83 o
   5  -4  15       14.53       17.76     10.28 o
  -6  -3  15        6.32       23.98     15.58 o
  -5  -3  15      189.32      176.24     13.09 o
  -4  -3  15        5.12       14.52     12.58 o
  -3  -3  15       43.43       49.09      9.27 o
  -2  -3  15       14.28       24.61      5.68 o
  -1  -3  15        0.36       13.55      5.99 o
   0  -3  15      197.43      197.79      6.93 o
   1  -3  15      185.39      173.06      6.53 o
   2  -3  15        0.99        9.96      6.00 o
   3  -3  15       60.83       73.37      6.74 o
   4  -3  15      230.82      231.87     10.10 o
   5  -3  15       83.78       81.29      9.72 o
  -6  -2  15       19.27       24.73     14.22 o
  -5  -2  15        3.97       20.89     11.68 o
  -4  -2  15       73.93       85.71      8.72 o
  -3  -2  15       21.06       24.56      7.66 o
  -2  -2  15       66.73       63.91      6.68 o
  -1  -2  15       61.57       61.55      5.95 o
   0  -2  15        0.97       15.45      6.21 o
   1  -2  15       29.56       27.94      6.06 o
   2  -2  15        5.66       24.98      6.68 o
   3  -2  15        0.20       22.22      6.90 o
   4  -2  15      223.02      244.10     10.32 o
   5  -2  15       14.22       30.45     12.83 o
  -5  -1  15       15.70       34.68     10.92 o
  -4  -1  15       99.65      107.48      8.66 o
  -3  -1  15       18.22       28.57      7.24 o
  -2  -1  15      223.86      238.54      8.90 o
  -1  -1  15       32.43       28.93      6.69 o
   0  -1  15       15.65       22.55      7.23 o
   1  -1  15       95.44       91.65      6.57 o
   2  -1  15        0.39       18.32      6.45 o
   3  -1  15      142.61      134.85      7.63 o
   4  -1  15       49.77       62.18      7.98 o
  -5   0  15      107.60      118.83     10.77 o
  -4   0  15        6.39       19.19     10.13 o
  -3   0  15      279.20      269.97     11.13 o
  -2   0  15        4.68       14.94      6.33 o
  -1   0  15      152.12      148.74      8.55 o
   0   0  15       56.46       50.78      6.98 o
   1   0  15        1.11       16.05      8.43 o
   2   0  15      175.19      182.20      9.23 o
   3   0  15       68.46       86.40      9.20 o
   4   0  15        0.18       12.56     10.65 o
  -5   1  15       67.98       79.44     10.96 o
  -4   1  15       10.45       32.48      8.52 o
  -3   1  15        3.27       29.31      9.14 o
  -2   1  15      190.22      195.48      8.99 o
  -1   1  15        0.07       16.65      7.28 o
   0   1  15       42.67       45.56      7.91 o
   1   1  15      347.14      369.36     11.63 o
   2   1  15       33.01       60.16      9.81 o
   3   1  15        2.21       37.76     14.16 o
  -4   2  15        8.68       37.52     11.12 o
  -3   2  15      126.42      130.24     10.17 o
  -2   2  15        1.86       28.64     10.17 o
  -1   2  15       29.70       30.15      8.45 o
   0   2  15      109.19      107.58      9.98 o
   1   2  15       57.67       62.78     10.35 o
   2   2  15       90.75      125.96     11.35 o
  -3   3  15       16.61       42.69     11.59 o
  -2   3  15        4.79       32.09     12.81 o
  -1   3  15      283.87      313.94     12.99 o
   0   3  15       34.50       44.45     10.47 o
  -1 -12  16       88.95       88.13     14.39 o
   0 -12  16       66.88       75.62     11.96 o
   1 -12  16      109.68      108.71     11.22 o
   2 -12  16        4.68       20.98     12.79 o
  -2 -11  16        0.52       40.11     15.40 o
  -1 -11  16       87.91       82.72     10.32 o
   0 -11  16        7.78       23.64      9.25 o
   1 -11  16        1.98       22.58      9.91 o
   2 -11  16        5.66       19.95     10.12 o
   3 -11  16       37.61       62.65     17.40 o
  -3 -10  16       30.82       45.09     13.09 o
  -2 -10  16       14.93       19.67     10.44 o
  -1 -10  16       19.42       36.14     10.45 o
   0 -10  16       94.46       69.43      8.59 o
   1 -10  16        0.04       24.65      9.69 o
   2 -10  16       28.75       40.41      8.64 o
   3 -10  16       22.75       16.15     12.74 o
   4 -10  16       45.25       53.70     15.43 o
  -4  -9  16        8.00       20.98     11.69 o
  -3  -9  16        1.09       17.91     10.69 o
  -2  -9  16       14.48       25.68      8.38 o
  -1  -9  16       53.03       72.51      9.22 o
   0  -9  16       94.74       88.42      7.87 o
   1  -9  16        0.08       11.15      8.87 o
   2  -9  16       74.09       99.28      9.07 o
   3  -9  16       10.94       29.43     10.41 o
   4  -9  16       75.75       82.72     14.23 o
  -4  -8  16        0.18       31.00     12.39 o
  -3  -8  16       37.49       37.36     10.79 o
  -2  -8  16      101.74       97.10      8.69 o
  -1  -8  16       43.07       51.84      8.11 o
   0  -8  16       26.92       19.26      7.81 o
   1  -8  16       49.92       40.23      7.31 o
   2  -8  16       93.29      109.66      9.77 o
   3  -8  16       90.28       94.88     10.60 o
   4  -8  16       28.74       47.72     15.54 o
   5  -8  16       12.61       16.08     15.26 o
  -4  -7  16      299.96      290.15     16.09 o
  -3  -7  16       15.19       25.19      9.47 o
  -2  -7  16       10.15       13.90     10.19 o
  -1  -7  16      218.12      227.80      9.83 o
   0  -7  16       43.41       51.09      7.22 o
   1  -7  16       35.51       33.05      6.95 o
   2  -7  16       11.98       26.31      9.69 o
   3  -7  16       88.59       80.38     10.96 o
   4  -7  16       44.08       57.01     16.76 o
   5  -7  16      206.99      219.89     18.64 o
  -5  -6  16       37.15       53.35     12.91 o
  -4  -6  16       21.98       41.30     17.58 o
  -3  -6  16        7.56       20.11     11.01 o
  -2  -6  16      107.26      112.83     11.16 o
  -1  -6  16       25.87       31.01      7.28 o
   0  -6  16      354.71      349.39     10.68 o
   1  -6  16      232.18      223.42      8.31 o
   2  -6  16      130.71      134.33      7.67 o
   3  -6  16       42.58       39.89      8.82 o
   4  -6  16       79.65       85.65     11.38 o
   5  -6  16      115.65      134.44     17.75 o
  -5  -5  16        2.40       26.39     13.64 o
  -4  -5  16        2.13       42.46     14.94 o
  -3  -5  16      111.44      120.82     11.02 o
  -2  -5  16        9.71       20.00     10.49 o
  -1  -5  16        0.25       18.85      8.95 o
   0  -5  16       39.10       36.56      6.13 o
   1  -5  16       10.58       24.67      6.52 o
   2  -5  16       39.57       38.91      7.68 o
   3  -5  16      221.70      234.98     11.04 o
   4  -5  16       65.90       67.43     12.07 o
  -5  -4  16       24.33       45.89     14.50 o
  -4  -4  16       11.80       22.21     13.72 o
  -3  -4  16       25.59       25.14     10.08 o
  -2  -4  16        2.59       20.99      9.18 o
  -1  -4  16       17.75       21.60      7.81 o
   0  -4  16       52.33       59.14      6.74 o
   1  -4  16        1.51       30.35      6.82 o
   2  -4  16        6.28       23.16      8.55 o
   3  -4  16       32.03       46.33      8.67 o
   4  -4  16       28.53       40.34     10.41 o
  -5  -3  16       14.95       47.80     13.90 o
  -4  -3  16       45.41       41.09     13.47 o
  -3  -3  16       22.59       40.19      9.80 o
  -2  -3  16       36.90       39.25      8.50 o
  -1  -3  16        6.90       18.16      9.04 o
   0  -3  16       27.84       29.11      6.86 o
   1  -3  16        0.29       13.44      6.75 o
   2  -3  16       45.58       74.35      8.16 o
   3  -3  16       77.09       82.87      8.98 o
   4  -3  16       41.37       50.59      9.78 o
  -5  -2  16       75.92       62.48     15.62 o
  -4  -2  16      118.01      122.97     12.33 o
  -3  -2  16       28.95       45.10      9.07 o
  -2  -2  16        9.62       18.09      8.49 o
  -1  -2  16       73.63       70.40      7.91 o
   0  -2  16       15.37       31.56      8.11 o
   1  -2  16       83.03       82.26      7.54 o
   2  -2  16       61.65       69.82      8.04 o
   3  -2  16        5.92       24.99      9.94 o
   4  -2  16        7.45       30.07     10.81 o
  -4  -1  16       21.76        9.03     13.95 o
  -3  -1  16       83.15       77.96      9.94 o
  -2  -1  16       34.65       36.73      8.64 o
  -1  -1  16       27.91       30.89      8.21 o
   0  -1  16        9.09       36.43      9.36 o
   1  -1  16        4.84       37.55      9.78 o
   2  -1  16       23.59       22.68      8.62 o
   3  -1  16        9.55       24.49     10.20 o
  -4   0  16       82.30       79.12     12.75 o
  -3   0  16       40.28       48.56     10.71 o
  -2   0  16       38.35       47.43      9.23 o
  -1   0  16      111.88      126.71      9.79 o
   0   0  16      117.47      138.78     10.28 o
   1   0  16        4.88       37.19      9.45 o
   2   0  16       49.54       55.78     12.39 o
  -3   1  16        1.14       28.19     11.56 o
  -2   1  16       53.65       65.91      9.99 o
  -1   1  16       19.11       29.70     11.70 o
   0   1  16       28.28       59.81     10.60 o
   1   1  16       71.13       84.88     12.33 o
  -1 -11  17       23.12       43.88     11.41 o
   0 -11  17        0.67       26.70     12.72 o
   1 -11  17       16.93       46.02     12.49 o
   2 -11  17       25.87       54.79     13.13 o
  -2 -10  17      245.22      205.56     12.74 o
  -1 -10  17       62.69       76.53     10.46 o
   0 -10  17       18.79       18.60     12.86 o
   1 -10  17       84.43       75.57     10.15 o
   2 -10  17       12.26       32.18     10.43 o
   3 -10  17       28.94       47.90     11.45 o
  -3  -9  17       72.09       73.63     13.18 o
  -2  -9  17      128.94      114.38     10.95 o
  -1  -9  17       38.03       57.65      9.61 o
   0  -9  17       21.79       35.71      9.08 o
   1  -9  17       17.79       22.60     10.95 o
   2  -9  17      154.70      140.85     10.97 o
   3  -9  17       23.20       38.82     13.71 o
  -3  -8  17       20.29       33.76     12.62 o
  -2  -8  17      197.75      199.35     11.89 o
  -1  -8  17      108.47      131.00     10.09 o
   0  -8  17       75.46       75.93      8.54 o
   1  -8  17       72.80       62.48      9.31 o
   2  -8  17       17.02       21.74     10.35 o
   3  -8  17        6.48       16.79     14.63 o
  -3  -7  17       55.14       71.31     11.90 o
  -2  -7  17        6.41       27.32     12.63 o
  -1  -7  17       12.32       30.91      9.02 o
   0  -7  17      142.44      149.89      9.54 o
   1  -7  17        4.00       23.21      7.79 o
   2  -7  17        4.49       22.36      9.66 o
   3  -7  17        8.16        5.96     14.19 o
   4  -7  17       43.52       53.94     18.62 o
  -4  -6  17        4.08       23.33     14.06 o
  -3  -6  17        5.43       18.29     14.18 o
  -2  -6  17       12.13       45.06     10.80 o
  -1  -6  17        8.31       29.06      9.03 o
   0  -6  17       38.98       44.32      7.63 o
   1  -6  17       62.21       69.89      8.52 o
   2  -6  17        9.67       26.67      9.39 o
   3  -6  17       39.98       30.40     11.39 o
  -4  -5  17       20.43       40.20     15.36 o
  -3  -5  17       13.23        4.22     11.71 o
  -2  -5  17       11.93       35.68     10.02 o
  -1  -5  17      120.89      116.79      9.11 o
   0  -5  17      197.22      196.66      8.93 o
   1  -5  17       96.18      118.42      8.36 o
   2  -5  17      107.02       98.91     10.55 o
   3  -5  17      155.39      176.07     12.45 o
  -4  -4  17        2.49       16.07     12.95 o
  -3  -4  17       40.37       28.02     10.27 o
  -2  -4  17        6.18       39.64     11.85 o
  -1  -4  17       10.57       30.91      8.23 o
   0  -4  17       90.39       94.13      8.10 o
   1  -4  17       32.70       38.34      8.65 o
   2  -4  17      113.84       99.79      9.69 o
   3  -4  17      121.56      104.38     11.19 o
  -4  -3  17        5.84       29.29     11.88 o
  -3  -3  17        6.84       30.89     13.50 o
  -2  -3  17       79.36       81.86     10.34 o
  -1  -3  17        6.95       16.75      8.92 o
   0  -3  17       19.90       26.53     10.34 o
   1  -3  17       14.32       38.32      9.11 o
   2  -3  17       53.75       55.71      9.66 o
   3  -3  17       90.21      102.65     12.07 o
  -3  -2  17       93.58      114.56     13.20 o
  -2  -2  17        1.48       20.86      9.94 o
  -1  -2  17       16.29       50.39     12.83 o
   0  -2  17        0.20       34.82     13.28 o
   1  -2  17       17.46       42.68     12.95 o
   2  -2  17      218.78      211.59     11.64 o
  -3  -1  17       15.59       36.81     14.05 o
  -2  -1  17       14.35       27.16     12.61 o
  -1  -1  17       16.49       56.29     12.27 o
   0  -1  17       47.31       26.17     10.92 o
   1  -1  17       90.26      129.53     12.45 o
  -1   0  17       27.14       46.94     11.52 o
  -1  -9  18      130.53      134.08     12.19 o
   0  -9  18       19.13       53.12     11.79 o
   1  -9  18       51.00       50.99     12.17 o
  -1  -8  18       69.17       76.33     11.43 o
   0  -8  18        1.62       30.65     12.81 o
   1  -8  18       28.31       39.73     13.04 o
   2  -8  18       40.93       60.50     12.73 o
  -2  -7  18      170.46      186.11     13.22 o
  -1  -7  18      208.01      192.89     13.52 o
   0  -7  18       14.02       33.61     10.25 o
   1  -7  18      108.29      115.02     10.80 o
   2  -7  18       15.45       27.57     15.23 o
  -2  -6  18       17.00       39.56     12.71 o
  -1  -6  18      355.07      334.69     15.14 o
   0  -6  18       80.73       78.74     10.30 o
   1  -6  18        0.42       42.00     11.62 o
   2  -6  18        0.09       37.21     13.66 o
  -2  -5  18       19.48       38.27     15.12 o
  -1  -5  18      128.95      114.34     12.06 o
   0  -5  18       53.47       49.92      9.63 o
   1  -5  18        6.82       35.09     12.01 o
   2  -5  18        1.04       16.00     16.60 o
  -2  -4  18      115.86      124.31     13.50 o
  -1  -4  18        0.02       48.69     12.36 o
   0  -4  18       38.63       30.29     11.48 o
   1  -4  18       24.48       47.22     11.05 o
  -1  -3  18        4.75       57.90     11.79 o
   0  -3  18        5.21       40.33     12.59 o
 
